# Supplementary material for: Mitochondrial dysfunction rapidly modulates the abundance and thermal stability of cellular proteins
Source: Life Sci Alliance. 2023 Mar 20;6(6):e202201805. doi: 10.26508/lsa.202201805 (PMC10027898; doi:10.26508/lsa.202201805)
Supplement: Supplementary file 1 [file LSA-2022-01805_TableS1.xlsx]

## Sheet: Table legend
Table S1. ppTPP scores, related to Figure 1, 2, 4, 5, 6, 7, S2, S3, S6, S7, S8, S10
gene name	identified protein
comparison	score with respective SILAC channel and timepoint after clogger induction
comparison2	SILAC channel with respective timepoint after clogger induction
score	category of data abundance or stability score
score.value	score value of respective timepoint and SILAC channel
pvalue	probability to observe respective score value
fdr	false discovery rate of respective score timepoint and SILAC channel
protein ID	identified protein, Uniprot protein ID

## Sheet: TableS1_ppTPP scores
gene name	comparison	comparison2	score	score.value	pvalue	fdr	protein ID
YGP1	abundance - light_t0	light_t0	abundance	-3.54298328335499	2.3959789707817e-10	1.2052393924271e-08	P38616
CTT1	abundance - light_t0	light_t0	abundance	-2.70463685924012	2.62529021854974e-07	9.02013129665684e-06	P06115
MET17	abundance - light_t0	light_t0	abundance	-2.82644620828677	6.53553834384368e-07	2.11638086367787e-05	P06106
FMP16	abundance - light_t0	light_t0	abundance	-2.58478417405467	1.00204570203655e-05	0.000267649055293894	Q12497
BIO3	abundance - light_t0	light_t0	abundance	2.33109295432998	4.25837076303281e-05	0.000999110574106013	P50277
CRG1	abundance - light_t0	light_t0	abundance	2.20282301550714	6.32264732940424e-05	0.00143379748147711	P38892
ECM21	abundance - light_t0	light_t0	abundance	3.98163805515615	8.86053121940122e-05	0.00195501247051386	P38167
LYP1	abundance - light_t0	light_t0	abundance	-2.8901097898426	0.000287519066889175	0.00568392677552485	P32487
MNN4	abundance - light_t0	light_t0	abundance	-1.88471031907754	0.000331204059602186	0.00644054936426165	P36044
MET5	abundance - light_t0	light_t0	abundance	-1.92248777138244	0.000331284124669873	0.00644192048675761	P47169
MET3	abundance - light_t0	light_t0	abundance	-2.36719707097939	0.000612852003208264	0.0112388438036846	P08536
DIP5	abundance - light_t0	light_t0	abundance	-3.17813024204233	0.000639753275239352	0.0116757603338414	P53388
HSP12	abundance - light_t0	light_t0	abundance	-1.75947036357495	0.000836554742835283	0.0147486402028796	P22943
ALD3	abundance - light_t0	light_t0	abundance	-2.94085859892692	0.00100298870842686	0.0172199728700097	P54114
HSP26	abundance - light_t0	light_t0	abundance	-3.68032303361144	0.00103741251221945	0.0177417067310262	P15992
FTR1	abundance - light_t0	light_t0	abundance	-2.11189281409034	0.00126647784672773	0.0211127130348434	P40088
MET10	abundance - light_t0	light_t0	abundance	-2.23279498476258	0.00136746077594641	0.0225453859139616	P39692
AIF1	abundance - light_t0	light_t0	abundance	-1.93892206067972	0.00139731608139781	0.0229629343623554	P52923
RPL40A|RPL40B	abundance - light_t0	light_t0	abundance	2.09874944470577	0.00170781615704363	0.0271502646599323	P0CH08|P0CH09
YHR033W	abundance - light_t0	light_t0	abundance	-1.68824837770987	0.00185261487556576	0.0290382375787245	P38690
CAR1	abundance - light_t0	light_t0	abundance	2.27708788150969	0.00193234661424446	0.0300945734223618	P00812
ADY2	abundance - light_t0	light_t0	abundance	2.48147532393998	0.00293601333616644	0.0428284369395015	P25613
FET3	abundance - light_t0	light_t0	abundance	-2.48854494994082	0.00306148257761185	0.0443106138706821	P38993
RTN2	abundance - light_t0	light_t0	abundance	-1.47040363537302	0.00388575981564032	0.0538231920155937	Q12443
ACS1	abundance - light_t0	light_t0	abundance	1.69931632569473	0.00405702215828518	0.0557034234793495	Q01574
SDH5	abundance - light_t0	light_t0	abundance	2.38877505502052	0.00409513509857962	0.0561173827054264	Q08230
TY1B	abundance - light_t0	light_t0	abundance	-1.64988687949618	0.00439136840708865	0.0595138157719046	O13535|P0C2I2|P0C2I3|P0C2I5|P0C2I6|P0C2I7|P0C2I9|P0C2J0|P0C2J1|P47098|P47100|Q03434|Q03612|Q03619|Q03855|Q04214|Q04670|Q04711|Q07793|Q12088|Q12141|Q12193|Q12269|Q12273|Q12316|Q12414|Q12490|Q92393|Q99231|Q99337
RFT1	abundance - light_t0	light_t0	abundance	-1.60909675331107	0.00439791554568947	0.0595880362453692	P38206
VAR1	abundance - light_t0	light_t0	abundance	-2.60492465042461	0.00471524667959766	0.0631425885572128	P02381
PST2	abundance - light_t0	light_t0	abundance	-1.84811119640389	0.0049779159928518	0.0660227402331612	Q12335
ICL2	abundance - light_t0	light_t0	abundance	1.42929454826957	0.00531976549957425	0.0696896373961614	Q12031
ECI1	abundance - light_t0	light_t0	abundance	2.00615960045464	0.00579994794935623	0.0746907520333339	Q05871
6	abundance - light_t0	light_t0	abundance	-3.30832313643342	0.00598009675153377	0.0765235002502934	Q06406
BNA5	abundance - light_t0	light_t0	abundance	-1.5787004814188	0.00622576732277613	0.0789857826838194	Q05979
DDI1	abundance - light_t0	light_t0	abundance	-2.87754495011418	0.00640231941218428	0.0807294582301642	P40087
YPQ1	abundance - light_t0	light_t0	abundance	-2.57864481882309	0.00786282499707225	0.0952665096478783	Q12010
VHT1	abundance - light_t0	light_t0	abundance	-2.15103788669531	0.00792775700026205	0.0959072473514302	P53241
SAM3	abundance - light_t0	light_t0	abundance	-4.59095043258344	0.00856342469042937	0.102441435096151	Q08986
ROM2	abundance - light_t0	light_t0	abundance	-2.29268561604326	0.00950774164594081	0.112239695913006	P51862
TNA1	abundance - light_t0	light_t0	abundance	-1.75423339651784	0.00960021345706741	0.113207751645745	P53322
CIT3	abundance - light_t0	light_t0	abundance	1.5211432537256	0.00966806238626838	0.113916697107179	P43635
GPP1	abundance - light_t0	light_t0	abundance	-2.017688753379	0.0100292127530381	0.117671320628296	P41277
NUP116	abundance - light_t0	light_t0	abundance	2.24709479931407	0.0101765049340106	0.119193493544302	Q02630
TDH1	abundance - light_t0	light_t0	abundance	-1.91270095107712	0.0117046499249545	0.134681462567189	P00360
BIO2	abundance - light_t0	light_t0	abundance	1.30852894128883	0.0128289521370455	0.145733085195298	P32451
PIC2	abundance - light_t0	light_t0	abundance	-1.65962732217855	0.0131305145651581	0.148649522131554	P40035
MET14	abundance - light_t0	light_t0	abundance	-1.56923703950358	0.0132754708815053	0.150044332573019	Q02196
AAD16	abundance - light_t0	light_t0	abundance	1.28838789457024	0.0138328305219853	0.155365099088834	Q02895
DIA4	abundance - light_t0	light_t0	abundance	-2.19323883304346	0.014395181859308	0.160666427843046	P38705
DDR48	abundance - light_t0	light_t0	abundance	-2.75910469559544	0.0146700576629677	0.163233563070667	P18899
RET3	abundance - light_t0	light_t0	abundance	1.29545122591351	0.0157501980784689	0.173170981261087	P53600
YJL055W	abundance - light_t0	light_t0	abundance	-1.44053186348701	0.0161342643142353	0.176647790652056	P47044
SNO4|HSP33|HSP32	abundance - light_t0	light_t0	abundance	-2.09947842915464	0.0161469678967054	0.17676229197615	Q04902|Q08914|Q08992
RPL24B	abundance - light_t0	light_t0	abundance	-2.61975036163424	0.0168645419447389	0.183178706550086	P24000
PUN1	abundance - light_t0	light_t0	abundance	1.68155647179631	0.0194767801014935	0.205715357210815	Q06991
SIP18	abundance - light_t0	light_t0	abundance	-2.49765096536617	0.0197799959594844	0.208251005329088	P50263
PDC6	abundance - light_t0	light_t0	abundance	-2.69860639702668	0.0203454218684183	0.212936402802903	P26263
PXA1	abundance - light_t0	light_t0	abundance	1.78353866908203	0.0205410131409736	0.214544285603349	P41909
RPL24A	abundance - light_t0	light_t0	abundance	-1.80622142797662	0.0205454978950723	0.214581076052306	P04449
ADH2	abundance - light_t0	light_t0	abundance	1.36975628842984	0.0217717626627394	0.224513003060081	P00331
TIF6	abundance - light_t0	light_t0	abundance	-1.36100632910292	0.0220048250955422	0.22637231469206	Q12522
GDH1	abundance - light_t0	light_t0	abundance	-1.34095426177493	0.0229364574904194	0.23371642998396	P07262
URA1	abundance - light_t0	light_t0	abundance	1.5686169963102	0.0240364680354148	0.242210354875125	P28272
NPC2	abundance - light_t0	light_t0	abundance	1.32091460567543	0.0240945428795363	0.242653559919957	Q12408
TIM50	abundance - light_t0	light_t0	abundance	-1.45240937805535	0.0242181180417982	0.243594915290885	Q02776
ECM29	abundance - light_t0	light_t0	abundance	1.16580644082539	0.0244746229703039	0.245541435576606	P38737
REE1	abundance - light_t0	light_t0	abundance	1.16659891826945	0.0256892970746394	0.254624732921813	P40893
YLR179C	abundance - light_t0	light_t0	abundance	-1.19160316790776	0.0273390690640514	0.266617049930213	Q06252
SIM1	abundance - light_t0	light_t0	abundance	2.30849206342172	0.0273562776497203	0.266740107208622	P40472
PNS1	abundance - light_t0	light_t0	abundance	-1.39722730782939	0.0277022397837006	0.269205324810873	Q12412
CYC7	abundance - light_t0	light_t0	abundance	1.81227280594352	0.0281968757615694	0.27270129145453	P00045
RSN1	abundance - light_t0	light_t0	abundance	-1.1954946321603	0.0282294594026957	0.272930410819901	Q03516
MCR1	abundance - light_t0	light_t0	abundance	-1.22618607004192	0.0288713929335349	0.277415058556526	P36060
GPP2	abundance - light_t0	light_t0	abundance	-1.66353703313345	0.0297222077952026	0.283274419697197	P40106
TKL2	abundance - light_t0	light_t0	abundance	-1.57428982505419	0.0298795967588059	0.28434792082585	P33315
RIM4	abundance - light_t0	light_t0	abundance	1.56182640843692	0.0302711314673128	0.287004558610208	P38741
MRPL1	abundance - light_t0	light_t0	abundance	-1.09586623155991	0.0305318327633124	0.288762554858965	Q04599
TFG1	abundance - light_t0	light_t0	abundance	1.33438369425505	0.0306110759883855	0.289295201742819	P41895
GAS5	abundance - light_t0	light_t0	abundance	1.08808599978564	0.0341318697716277	0.312181577675838	Q08193
BUG1	abundance - light_t0	light_t0	abundance	1.86110369487886	0.0345765384868046	0.314967665728218	Q12191
DHR2	abundance - light_t0	light_t0	abundance	1.73846977401489	0.0355227073194926	0.320821454606556	P36009
HCA4	abundance - light_t0	light_t0	abundance	1.198169818238	0.0378941678946498	0.335062892006899	P20448
URA8	abundance - light_t0	light_t0	abundance	1.11923053572187	0.0379809778010018	0.335572892490645	P38627
SCW10	abundance - light_t0	light_t0	abundance	2.46769306950546	0.0380483917723518	0.33596840423736	Q04951
DSD1	abundance - light_t0	light_t0	abundance	1.19022286134451	0.0389505261762297	0.341216192372396	P53095
LSM4	abundance - light_t0	light_t0	abundance	2.39185076301653	0.0397918172818463	0.346035853895663	P40070
P0859_b2_DHFR	abundance - light_t0	light_t0	abundance	1.97153956802676	0.0402955775296945	0.348888229846898	P0859_b2_DHFR
GTF1	abundance - light_t0	light_t0	abundance	-1.71211533695205	0.0423820930838044	0.360442176973025	P53260
MET2	abundance - light_t0	light_t0	abundance	-1.3265224412107	0.0424600491710381	0.360865912830498	P08465
EUG1	abundance - light_t0	light_t0	abundance	1.51899710705845	0.0425287931776424	0.361239110158611	P32474
SED4	abundance - light_t0	light_t0	abundance	1.14639062179001	0.0429956804356784	0.363762260639729	P25365
POC4	abundance - light_t0	light_t0	abundance	1.82767805054141	0.0431321446454913	0.364495979834634	Q12245
TAT2	abundance - light_t0	light_t0	abundance	1.6726866374665	0.0431807046378714	0.364756661459388	P38967
RXT2	abundance - light_t0	light_t0	abundance	-2.12599521808275	0.0437566627208994	0.367832309813311	P38255
CAT2	abundance - light_t0	light_t0	abundance	1.15511710924759	0.0442517879014579	0.370452598444064	P32796|P32796-2
ENV7	abundance - light_t0	light_t0	abundance	-1.9544089534214	0.0456102150306243	0.37753133360883	Q12003
TAF12	abundance - light_t0	light_t0	abundance	1.29098283284927	0.0457561776402811	0.378282481766958	Q03761
SSF1	abundance - light_t0	light_t0	abundance	1.22865014283646	0.0461971903350726	0.380541033936232	P38789
EXG2	abundance - light_t0	light_t0	abundance	1.96067302774322	0.0463738897340706	0.381441364259833	P52911
TOP2	abundance - light_t0	light_t0	abundance	1.08118878559974	0.0468934927423343	0.384073780798113	P06786
COG4	abundance - light_t0	light_t0	abundance	-1.2924030532661	0.0483429350519891	0.391299920807631	Q06096
URA4	abundance - light_t0	light_t0	abundance	1.01585122146268	0.0499975918713802	0.3993446244058	P20051
MIC10	abundance - light_t0	light_t0	abundance	-1.39877452991464	0.0503742179158586	0.401146106634141	Q96VH5
YNL200C	abundance - light_t0	light_t0	abundance	-1.0435363800422	0.0503748385983527	0.40114906657131	P40165
PAM17	abundance - light_t0	light_t0	abundance	-1.00857843158317	0.0504046758297136	0.401291321130397	P36147
PNP1	abundance - light_t0	light_t0	abundance	1.03907158550512	0.0506176740302422	0.402304869765219	Q05788
FCY1	abundance - light_t0	light_t0	abundance	1.14046877628918	0.0527904989563108	0.4124514937407	Q12178
ITR1	abundance - light_t0	light_t0	abundance	-2.70007671798605	0.0533513608873131	0.415014902590776	P30605
GAL10	abundance - light_t0	light_t0	abundance	1.83774434578362	0.0552775989926011	0.42365092499619	P04397
TGL4	abundance - light_t0	light_t0	abundance	1.00464069487117	0.0567292291191639	0.429992476857171	P36165
YKL077W	abundance - light_t0	light_t0	abundance	0.969567417913798	0.056905781247242	0.430754251877255	P36081
CBP3	abundance - light_t0	light_t0	abundance	-0.971497392333274	0.0570258144469924	0.431271001227455	P21560
EFB1	abundance - light_t0	light_t0	abundance	-1.50356240734049	0.0584497435897078	0.437330276542229	P32471
RTK1	abundance - light_t0	light_t0	abundance	-1.35907879326925	0.0586028401880148	0.437974073360297	Q12100
RRP36	abundance - light_t0	light_t0	abundance	1.29616220256468	0.0591824471930473	0.440398128651519	Q12481
LAP3	abundance - light_t0	light_t0	abundance	1.21601102694833	0.0595600671286458	0.441966207722339	Q01532|Q01532-2
GRR1	abundance - light_t0	light_t0	abundance	1.61543264500163	0.0603005039626625	0.445015525848115	P24814
RGI1	abundance - light_t0	light_t0	abundance	-0.980228839147526	0.0607350859054203	0.446789781070267	P40043
OCH1	abundance - light_t0	light_t0	abundance	0.960323476980631	0.0613037278535358	0.449094297153461	P31755
URA7	abundance - light_t0	light_t0	abundance	1.02567821232609	0.0616236353517241	0.450382356107861	P28274
HFA1	abundance - light_t0	light_t0	abundance	1.71497049238263	0.0616769130977206	0.45059628600753	P32874
KRI1	abundance - light_t0	light_t0	abundance	1.3950302419493	0.0623699571081313	0.453364017838993	P42846
MSC6	abundance - light_t0	light_t0	abundance	-0.955084406761721	0.0628816869334785	0.455389824916463	Q08818
NDE1	abundance - light_t0	light_t0	abundance	-1.15224386008196	0.0630254265336581	0.455956154792077	P40215
SMD2	abundance - light_t0	light_t0	abundance	-0.936099691957082	0.0655316930547962	0.465644833507134	Q06217
TLG2	abundance - light_t0	light_t0	abundance	-0.95873563441235	0.0657463579021884	0.466458661092635	Q08144
YKU70	abundance - light_t0	light_t0	abundance	1.08275401367576	0.0663566451706639	0.468758870963627	P32807
YHR202W	abundance - light_t0	light_t0	abundance	1.07057211549978	0.0666545696515108	0.469874577305007	P38887
DSS1	abundance - light_t0	light_t0	abundance	-2.32544382593122	0.0682724718513879	0.475852602193216	P39112
MCX1	abundance - light_t0	light_t0	abundance	-1.50359978293036	0.0707623410121885	0.484793571842817	P38323
ECM15	abundance - light_t0	light_t0	abundance	-1.86589370015718	0.071023750951738	0.485714617031289	P35195
YNL035C	abundance - light_t0	light_t0	abundance	1.05561489484394	0.0714621165637825	0.487251773981889	P53962
GRX8	abundance - light_t0	light_t0	abundance	-1.23201712271302	0.0720562839564833	0.489320650948898	Q05926
IES6	abundance - light_t0	light_t0	abundance	1.60518399225141	0.0763405206238494	0.503758038746932	P32617
SEC4	abundance - light_t0	light_t0	abundance	-0.93881253947787	0.0765000996475402	0.504280049048757	P07560
CPD1	abundance - light_t0	light_t0	abundance	1.20613402330739	0.0766174428990489	0.50466319875673	P53314
SDS22	abundance - light_t0	light_t0	abundance	0.916766170366901	0.0768577738575622	0.505446082630922	P36047
WTM2	abundance - light_t0	light_t0	abundance	-0.924334908038289	0.0777999499736217	0.50849152325607	Q12206
AIM22	abundance - light_t0	light_t0	abundance	-1.14632099594768	0.0790218700925558	0.512385771075677	P47051
BNA1	abundance - light_t0	light_t0	abundance	-1.09019422756802	0.08053545252904	0.517124814899726	P47096
SEC2	abundance - light_t0	light_t0	abundance	1.38517056205364	0.0810859314739185	0.51882560803281	P17065
GLG2	abundance - light_t0	light_t0	abundance	1.12155420412871	0.0822866015763779	0.522494022543795	P47011
BAT2	abundance - light_t0	light_t0	abundance	0.883393871545256	0.0823715778662073	0.522751532786123	P47176
BBC1	abundance - light_t0	light_t0	abundance	0.920406907321103	0.082830792721279	0.524138335164959	P47068
ECM32	abundance - light_t0	light_t0	abundance	1.13328961115826	0.082874440547549	0.524269729763774	P32644
YSP3	abundance - light_t0	light_t0	abundance	1.92657019469628	0.083766245670815	0.526938564501465	P25036
NDI1	abundance - light_t0	light_t0	abundance	-0.961498529850335	0.0847406381720532	0.529820528355029	P32340
COQ9	abundance - light_t0	light_t0	abundance	-1.45774567233839	0.0854192790681361	0.53180708938555	Q05779
TGL1	abundance - light_t0	light_t0	abundance	1.13169693636298	0.0857891354271136	0.532882705395255	P34163
TAT1	abundance - light_t0	light_t0	abundance	-1.09900066575923	0.0858346550483102	0.53301474406571	P38085
RGA2	abundance - light_t0	light_t0	abundance	1.60997551832607	0.0865572303409903	0.535100764200905	Q06407
SER33	abundance - light_t0	light_t0	abundance	-0.903167893457643	0.0886270258137345	0.540974260392642	P40510
TCB2	abundance - light_t0	light_t0	abundance	-0.917177929178775	0.0898238390544572	0.544303252311019	P48231
MSY1	abundance - light_t0	light_t0	abundance	-0.904583087163972	0.0900744567333331	0.544994252081141	P48527
AAC3	abundance - light_t0	light_t0	abundance	-1.30522126483389	0.090376764318584	0.545824987164545	P18238
FMP30	abundance - light_t0	light_t0	abundance	-1.73509286185384	0.0911493121068967	0.547934215591753	Q02883
CTA1	abundance - light_t0	light_t0	abundance	1.0626064098309	0.0914446401217499	0.548735360313402	P15202
GAL1	abundance - light_t0	light_t0	abundance	1.39618292504447	0.0918480028032496	0.549824997166366	P04385
NTA1	abundance - light_t0	light_t0	abundance	-1.48016821073582	0.0918642737628135	0.549868840847054	P40354
MDJ1	abundance - light_t0	light_t0	abundance	-0.963480576141563	0.0924233292410408	0.551370099718989	P35191
PUS4	abundance - light_t0	light_t0	abundance	0.866336181607853	0.0934675147043065	0.554147449006042	P48567
SMC2	abundance - light_t0	light_t0	abundance	1.06357805538408	0.0935015021310983	0.554237271825119	P38989
PDH1	abundance - light_t0	light_t0	abundance	1.11243124648859	0.0950375769994625	0.558259408575437	Q12428
HXK1	abundance - light_t0	light_t0	abundance	-1.09739056206054	0.0953598369973829	0.559094036802421	P04806
ICL1	abundance - light_t0	light_t0	abundance	0.887310611484272	0.095436491673224	0.559292102307109	P28240
NOG2	abundance - light_t0	light_t0	abundance	0.913776424376359	0.0957198751861366	0.560022785279104	P53742
VOA1	abundance - light_t0	light_t0	abundance	1.37777677164777	0.0965694439715774	0.562198885952111	P53262
RSC3	abundance - light_t0	light_t0	abundance	-0.909585606008073	0.0968269947331954	0.56285433549342	Q06639
COF1	abundance - light_t0	light_t0	abundance	-1.15804674920627	0.0969516581749934	0.563170891272563	Q03048
SAM1	abundance - light_t0	light_t0	abundance	-1.15444570187561	0.0969807998085628	0.563244824031243	P10659
ZRT3	abundance - light_t0	light_t0	abundance	1.4789757982575	0.0972676418134795	0.563971213200219	P34240
TRM13	abundance - light_t0	light_t0	abundance	0.968409543865767	0.0979890475552796	0.565787441859812	Q12383
FUR1	abundance - light_t0	light_t0	abundance	-0.860935916069227	0.0983345241164832	0.566651874739579	P18562
RPF1	abundance - light_t0	light_t0	abundance	1.08415222477111	0.0983922145489653	0.566795889389551	P38805
ATP23	abundance - light_t0	light_t0	abundance	-1.03794236543215	0.0984797512179427	0.567014227525851	P53722
SLM1	abundance - light_t0	light_t0	abundance	0.98521880349821	0.0985737715942161	0.567248492622636	P40485
ALD4	abundance - light_t0	light_t0	abundance	1.11856643963513	0.0987498596009946	0.56768655957569	P46367
RPS30A|RPS30B	abundance - light_t0	light_t0	abundance	1.45755677351786	0.100102525992513	0.571022340343242	P0CX33|P0CX34
ACF2	abundance - light_t0	light_t0	abundance	0.943030183843814	0.100248579585348	0.57137944318317	Q12168
RIX1	abundance - light_t0	light_t0	abundance	1.00845492580834	0.101278258651146	0.573880248774731	P38883
ZRT1	abundance - light_t0	light_t0	abundance	-4.17126038684212	0.101605860966772	0.574669796232149	P32804
MCM4	abundance - light_t0	light_t0	abundance	0.833229925333405	0.101606723247595	0.574671870536343	P30665
ECT1	abundance - light_t0	light_t0	abundance	-0.884808545560072	0.102084390300855	0.575817845617907	P33412
TAF1	abundance - light_t0	light_t0	abundance	0.953806024774367	0.102283001861377	0.576292520700899	P46677
MIC27	abundance - light_t0	light_t0	abundance	-0.887756574157889	0.102387842166808	0.576542657427971	P50945
CPA1	abundance - light_t0	light_t0	abundance	-1.3344580604732	0.102482713934968	0.57676875597474	P07258
GDH2	abundance - light_t0	light_t0	abundance	0.844756609359309	0.103264439101658	0.578622613811091	P33327
YCR043C	abundance - light_t0	light_t0	abundance	-1.09707595438533	0.104805381006039	0.582229798159225	P25361
FSH1	abundance - light_t0	light_t0	abundance	-1.02449373512893	0.105206759448913	0.583159267441999	P38777
PET9	abundance - light_t0	light_t0	abundance	-0.851718729552864	0.10557122954871	0.58399969269796	P18239
MHT1	abundance - light_t0	light_t0	abundance	-0.83854929862856	0.106646203371018	0.586458835077142	Q12525
YAT2	abundance - light_t0	light_t0	abundance	0.854142900524792	0.107262694600241	0.587856065230888	P40017
EIS1	abundance - light_t0	light_t0	abundance	-1.59717708161576	0.108070727534307	0.58967317545531	Q05050
MVD1	abundance - light_t0	light_t0	abundance	0.918317451387212	0.108956672245139	0.591647167910577	P32377
BCH1	abundance - light_t0	light_t0	abundance	0.826798970858419	0.109114586944052	0.591997028354029	Q05029
MET13	abundance - light_t0	light_t0	abundance	-0.889160586103847	0.109131998468582	0.592035566943483	P53128
LEU1	abundance - light_t0	light_t0	abundance	-1.02523833196736	0.10913289929514	0.592037560630824	P07264
ECM33	abundance - light_t0	light_t0	abundance	-0.844591061170143	0.10942191099653	0.592676189859867	P38248
PRB1	abundance - light_t0	light_t0	abundance	0.809243051663222	0.110092353220838	0.59414999510848	P09232
GSH1	abundance - light_t0	light_t0	abundance	-0.835529777791728	0.110218394434346	0.594425876086934	P32477
BUR2	abundance - light_t0	light_t0	abundance	1.15244553289262	0.111913849034952	0.598100788104173	Q05949
HEM14	abundance - light_t0	light_t0	abundance	0.830049763451917	0.112013525936184	0.598314766997174	P40012
MLS1	abundance - light_t0	light_t0	abundance	0.8458463037424	0.114170214640633	0.602889420185974	P30952
ARG2	abundance - light_t0	light_t0	abundance	0.92456319793694	0.114826560652068	0.604261017192893	P40360
RPL42A|RPL42B	abundance - light_t0	light_t0	abundance	0.857207173936143	0.11591766109787	0.606520293213971	P0CX27|P0CX28
RGI2	abundance - light_t0	light_t0	abundance	-2.80956968771047	0.117233185570786	0.609210203982751	P40188
TOM5	abundance - light_t0	light_t0	abundance	-1.09131263320011	0.117344667011137	0.609436465589158	P80967
BIG1	abundance - light_t0	light_t0	abundance	1.01961778465309	0.118614236476542	0.611994810428549	P38813
SIT4	abundance - light_t0	light_t0	abundance	-1.29924754299871	0.119285518870641	0.613334031055018	P20604
GIN4	abundance - light_t0	light_t0	abundance	1.05797618699266	0.119553584036439	0.613866246516924	Q12263
RSM10	abundance - light_t0	light_t0	abundance	-0.806509888097728	0.120065149576184	0.614877851434161	Q03201
RBD2	abundance - light_t0	light_t0	abundance	0.970100858849216	0.120846517260197	0.616412791580279	Q12270
TAF5	abundance - light_t0	light_t0	abundance	-0.805147353419956	0.122121259207322	0.618890836485261	P38129
FOL2	abundance - light_t0	light_t0	abundance	0.835298579460755	0.122267791326742	0.61917363857432	P51601
PHO8	abundance - light_t0	light_t0	abundance	0.791648853149764	0.122483805651842	0.619589774418623	P11491
MRPS35	abundance - light_t0	light_t0	abundance	-0.785454618438668	0.12290129361034	0.620391462625107	P53292
MNP1	abundance - light_t0	light_t0	abundance	-0.968864577781526	0.122931047105177	0.620448468300064	P53163
SLK19	abundance - light_t0	light_t0	abundance	1.15368212785547	0.123377887908347	0.621302530229173	Q08581
MIR1	abundance - light_t0	light_t0	abundance	-0.889106696695517	0.124138952756443	0.622748364734803	P23641
ADK1	abundance - light_t0	light_t0	abundance	-0.903885218342512	0.12422654405305	0.622914058365823	P07170
PPH3	abundance - light_t0	light_t0	abundance	1.17426106229604	0.125468763261098	0.625248352187072	P32345
ALE1	abundance - light_t0	light_t0	abundance	0.860238400428543	0.12568269645665	0.625647446846691	Q08548
TOP3	abundance - light_t0	light_t0	abundance	-0.955613718210388	0.125798081392056	0.625862346006189	P13099
MSM1	abundance - light_t0	light_t0	abundance	-0.773558727041658	0.126490918288986	0.627147552208345	P22438
MPM1	abundance - light_t0	light_t0	abundance	-1.40732050139333	0.126914530327307	0.627929008139219	P40364
DFM1	abundance - light_t0	light_t0	abundance	0.801913026912565	0.12706839900055	0.628212046123616	Q12743
ADH1	abundance - light_t0	light_t0	abundance	-1.11612063239118	0.127424491087178	0.628865421019959	P00330
GCV3	abundance - light_t0	light_t0	abundance	0.908207314635918	0.127677598595617	0.629328440327888	P39726
SPO14	abundance - light_t0	light_t0	abundance	0.897323400878091	0.128731906877181	0.631244762253005	P36126
NCE102	abundance - light_t0	light_t0	abundance	0.79781421270237	0.129830308094844	0.633220266290967	Q12207
ATG8	abundance - light_t0	light_t0	abundance	1.00664184017722	0.130940908685689	0.635196306806818	P38182
RGC1	abundance - light_t0	light_t0	abundance	0.824791360684282	0.131623678430508	0.636400593942582	Q06108
MTO1	abundance - light_t0	light_t0	abundance	-0.891710376263509	0.131974168673894	0.637015714596022	P53070
DSF1|YNR073C	abundance - light_t0	light_t0	abundance	0.891238632722288	0.132478661878781	0.637897469921787	P0CX08|P0CX09
SGD1	abundance - light_t0	light_t0	abundance	1.27117097411561	0.132901178785212	0.638632657127492	Q06132
DUN1	abundance - light_t0	light_t0	abundance	0.944960202667102	0.133059429340456	0.638907248130447	P39009
BAT1	abundance - light_t0	light_t0	abundance	-0.839840421222255	0.133681196879337	0.639982089343555	P38891
MRPS5	abundance - light_t0	light_t0	abundance	-0.756204131770111	0.136696878929441	0.645105769191761	P33759
CDC19	abundance - light_t0	light_t0	abundance	-0.757348530847502	0.137448390257152	0.646359976332666	P00549
DEF1	abundance - light_t0	light_t0	abundance	1.38208184138122	0.137517093665589	0.64647419424097	P35732
IMD4	abundance - light_t0	light_t0	abundance	0.931232486567508	0.138870179627	0.648708729716866	P50094
ADH6	abundance - light_t0	light_t0	abundance	0.886233894424001	0.139622937500572	0.649939675550687	Q04894
ARB1	abundance - light_t0	light_t0	abundance	-0.914717802571606	0.1397973796359	0.650223701519673	P40024
MBF1	abundance - light_t0	light_t0	abundance	-1.04387743072094	0.140584692903932	0.651499888345143	O14467
GPA1	abundance - light_t0	light_t0	abundance	-0.867259824420068	0.140628529783516	0.651570671618936	P08539
AIM46	abundance - light_t0	light_t0	abundance	0.917027241351973	0.140712475188544	0.651706137785531	P38885
RKM2	abundance - light_t0	light_t0	abundance	0.770998539936644	0.141255937470029	0.652580603281665	Q03942
PDE1	abundance - light_t0	light_t0	abundance	0.890125419051371	0.14152038840358	0.653004535430168	P22434
PPS1	abundance - light_t0	light_t0	abundance	0.961777832012421	0.141796552960286	0.653446142343196	P38148
BER1	abundance - light_t0	light_t0	abundance	-1.14501396487669	0.141921681422548	0.653645861909014	Q06688
RAS1	abundance - light_t0	light_t0	abundance	0.94454822683189	0.144285567777606	0.657376112437203	P01119
SAM2	abundance - light_t0	light_t0	abundance	-0.794311241311692	0.144715807006828	0.65804641086268	P19358
GRE1	abundance - light_t0	light_t0	abundance	-1.12639291678048	0.145890213735992	0.659862817977213	Q08969
COX4	abundance - light_t0	light_t0	abundance	-1.20330768294683	0.146275426434004	0.660454415271356	P04037
ETT1	abundance - light_t0	light_t0	abundance	-0.988200929515005	0.147106903081627	0.661724381662977	Q08421
YHB1	abundance - light_t0	light_t0	abundance	-0.941385815121507	0.147427670596247	0.66221177430718	P39676
NHP2	abundance - light_t0	light_t0	abundance	-0.887129274299013	0.148312060020362	0.663548320998532	P32495
MDV1	abundance - light_t0	light_t0	abundance	-0.733587085298514	0.148736053343111	0.66418534346818	P47025
HOC1	abundance - light_t0	light_t0	abundance	0.744781127467067	0.148803811252062	0.664286921849842	P47124
YRB1	abundance - light_t0	light_t0	abundance	0.753769255970846	0.14880818422102	0.664293475418054	P41920
SFB2	abundance - light_t0	light_t0	abundance	-0.903130376905603	0.149325697576841	0.665067246245595	P53953
COA1	abundance - light_t0	light_t0	abundance	-0.839144895625055	0.149540340064897	0.665387127908605	P40452
YIR035C	abundance - light_t0	light_t0	abundance	-0.814985567919686	0.149625359386204	0.665513663309983	P40579
DPL1	abundance - light_t0	light_t0	abundance	0.74554313523186	0.149860732209154	0.665863473164425	Q05567
TRM11	abundance - light_t0	light_t0	abundance	0.843131904403619	0.150666919430768	0.667056099279818	Q12463
BRE5	abundance - light_t0	light_t0	abundance	-0.938611637597444	0.15109108926411	0.667680179580184	P53741
CPR3	abundance - light_t0	light_t0	abundance	-0.8175678285864	0.151596655322605	0.66842096870839	P25719
YMR196W	abundance - light_t0	light_t0	abundance	0.737082596605064	0.153868892103406	0.671710027593413	Q04336
UBX5	abundance - light_t0	light_t0	abundance	1.05463918365045	0.154092006121747	0.672029470084928	Q06682
VID22	abundance - light_t0	light_t0	abundance	1.52385171022575	0.154203494558278	0.672188860331268	Q05934
MEF1	abundance - light_t0	light_t0	abundance	-0.738239634110129	0.15466357307047	0.672844979362298	P25039
RCK2	abundance - light_t0	light_t0	abundance	-0.741143962301554	0.155324094332599	0.673782371282019	P38623
YIP4	abundance - light_t0	light_t0	abundance	-0.884577399355019	0.155404737399493	0.673896449670332	P53093
MRP1	abundance - light_t0	light_t0	abundance	-0.827225695466331	0.155610755677074	0.674187522975995	P10662
TIM17	abundance - light_t0	light_t0	abundance	-0.747902630737147	0.155906671599202	0.674604700313442	P39515
LEU9	abundance - light_t0	light_t0	abundance	-0.818268831652203	0.156110290049121	0.674891138290089	Q12166
PDR5	abundance - light_t0	light_t0	abundance	0.718179999963136	0.156208714426079	0.675029414963061	P33302
RRP40	abundance - light_t0	light_t0	abundance	0.740781322178174	0.156574803760687	0.6755427040854	Q08285
DUR1	abundance - light_t0	light_t0	abundance	0.894468301774671	0.156669882190257	0.675675747186064	P32528
TRX1	abundance - light_t0	light_t0	abundance	-1.11931202307796	0.156987651188716	0.676119610235097	P22217
RAD26	abundance - light_t0	light_t0	abundance	0.879595274960548	0.157458225407192	0.676774686005681	P40352
YPR089W	abundance - light_t0	light_t0	abundance	0.7517798862573	0.158482175072229	0.67819098701648	O13585
TYS1	abundance - light_t0	light_t0	abundance	-0.824844627148277	0.159046722560712	0.678966559413138	P36421
OAR1	abundance - light_t0	light_t0	abundance	0.851753731712235	0.15919217342658	0.679165773783798	P35731
OSW7	abundance - light_t0	light_t0	abundance	0.963492084047501	0.159665493742068	0.67981234119851	P43611
GND2	abundance - light_t0	light_t0	abundance	-1.74229934740249	0.159865712596984	0.680085061500664	P53319
LSM1	abundance - light_t0	light_t0	abundance	-0.921227231974957	0.160183611073942	0.680517121383595	P47017
JEN1	abundance - light_t0	light_t0	abundance	1.02791990318074	0.160333430517275	0.680720338558561	P36035
STM1	abundance - light_t0	light_t0	abundance	-0.8801257310936	0.160386874285943	0.680792767883855	P39015
HSP31	abundance - light_t0	light_t0	abundance	-1.00012027207402	0.160594836988763	0.681074295554193	Q04432
CHS6	abundance - light_t0	light_t0	abundance	1.02093564654234	0.160782910255807	0.681328470795294	P40955
NSP1	abundance - light_t0	light_t0	abundance	1.16030948295814	0.161071576998502	0.681717807854475	P14907
PUF3	abundance - light_t0	light_t0	abundance	-0.790125041093685	0.161267570551223	0.68198161086462	Q07807
ZPS1	abundance - light_t0	light_t0	abundance	-4.56181030395617	0.161511733650761	0.682309637938563	Q12512
YGR266W	abundance - light_t0	light_t0	abundance	0.805411648256473	0.162304424750063	0.683369949602591	P53326
WHI2	abundance - light_t0	light_t0	abundance	-0.848194926982278	0.162936910475716	0.684210905796452	P12611
YDL085C	abundance - light_t0	light_t0	abundance	-1.23584724373663	0.164408482437794	0.686150333926931	Q3E7B7
KTI12	abundance - light_t0	light_t0	abundance	1.13158588500578	0.165074990271398	0.687020927817792	P34253
CWP1	abundance - light_t0	light_t0	abundance	-1.29160070678936	0.165285623309977	0.687295053629162	P28319
PNO1	abundance - light_t0	light_t0	abundance	0.704700144259725	0.165543634363791	0.687630185330251	Q99216
UGA1	abundance - light_t0	light_t0	abundance	0.790671590144705	0.166293561488296	0.688600203421344	P17649
RPL37A	abundance - light_t0	light_t0	abundance	-1.0363178543757	0.166954086302982	0.689449604750487	P49166
STU2	abundance - light_t0	light_t0	abundance	1.11828578169721	0.169076337827931	0.692147622731691	P46675
PEX14	abundance - light_t0	light_t0	abundance	0.824326960398389	0.16957251416113	0.692771663859757	P53112
FAA2	abundance - light_t0	light_t0	abundance	1.23714121435832	0.170726070539966	0.694212759621744	P39518
GLK1	abundance - light_t0	light_t0	abundance	-0.76155425234483	0.170819508423229	0.694328896493373	P17709
ENT5	abundance - light_t0	light_t0	abundance	-0.853860836184933	0.170854809891985	0.694372750837468	Q03769
YAT1	abundance - light_t0	light_t0	abundance	0.81002195967532	0.172073289695785	0.69587877012303	P80235
GSC2	abundance - light_t0	light_t0	abundance	-0.718838225552179	0.17297214253126	0.696980257799901	P40989
GAD1	abundance - light_t0	light_t0	abundance	-0.861965387557316	0.173206559755017	0.697266210845758	Q04792
SPP382	abundance - light_t0	light_t0	abundance	1.00676764630866	0.173440083934065	0.697550538403068	Q06411
UBA4	abundance - light_t0	light_t0	abundance	0.695389952966804	0.173696286302379	0.697861864042481	P38820
SLT2	abundance - light_t0	light_t0	abundance	0.722786711666263	0.173914533672149	0.698126563377573	Q00772
EHT1	abundance - light_t0	light_t0	abundance	-0.692876605371573	0.173977096449992	0.698202356562013	P38295
CHA1	abundance - light_t0	light_t0	abundance	-1.58666463154376	0.174151614062413	0.698413579110288	P25379
PUB1	abundance - light_t0	light_t0	abundance	-0.711437556670524	0.174292239633287	0.698583566379118	P32588
YNL194C	abundance - light_t0	light_t0	abundance	1.14284375214923	0.174591907186512	0.69894516406636	P40169
FMC1	abundance - light_t0	light_t0	abundance	-0.702011975910613	0.174850828605405	0.699256896973725	P40491
YNL011C	abundance - light_t0	light_t0	abundance	1.22053031669175	0.175497734092788	0.700032935838256	P53980
LSM2	abundance - light_t0	light_t0	abundance	-0.684949823382405	0.175849793481093	0.700453591759606	P38203
LIP5	abundance - light_t0	light_t0	abundance	-0.687659264863308	0.176347729569864	0.701046537148333	P32875
PSR1	abundance - light_t0	light_t0	abundance	-0.830415714148441	0.177003946509891	0.701824388358955	Q07800
BLM10	abundance - light_t0	light_t0	abundance	0.772875343158455	0.177255426544565	0.702121410146251	P43583
ATP17	abundance - light_t0	light_t0	abundance	0.841878322515291	0.177262148432273	0.702129341213927	Q06405
HSE1	abundance - light_t0	light_t0	abundance	1.18164652387899	0.177849194560928	0.702820364031768	P38753
SRN2	abundance - light_t0	light_t0	abundance	0.742101412943087	0.179501788014242	0.704748556982177	Q99176
PRO1	abundance - light_t0	light_t0	abundance	-1.01263859986997	0.179914439073262	0.705226127345086	P32264
TAL1	abundance - light_t0	light_t0	abundance	-0.695909976293352	0.183161743340456	0.708931067614796	P15019
SOL2	abundance - light_t0	light_t0	abundance	0.675063385320387	0.184601835157955	0.710544464752636	P37262
LYS1	abundance - light_t0	light_t0	abundance	-0.68298554976328	0.184729347933211	0.710686461272944	P38998
WHI3	abundance - light_t0	light_t0	abundance	1.10287877672446	0.18559085888635	0.711642190058462	P34761
SMC5	abundance - light_t0	light_t0	abundance	0.951472487155802	0.186551078916474	0.7127000093399	Q08204
GCV2	abundance - light_t0	light_t0	abundance	0.925262691994124	0.186689765678901	0.712852151499241	P49095
CYM1	abundance - light_t0	light_t0	abundance	-0.722922873361318	0.186705104258701	0.712868968333177	P32898
ATG17	abundance - light_t0	light_t0	abundance	1.09052884529422	0.188530026026253	0.714855805629993	Q06410
IDP3	abundance - light_t0	light_t0	abundance	0.878256430390226	0.188772290035799	0.715117498924878	P53982
CLC1	abundance - light_t0	light_t0	abundance	0.95193783616934	0.188926213713565	0.715283517698678	P17891
YHM2	abundance - light_t0	light_t0	abundance	-0.796451082678477	0.188934588810893	0.715292545348364	Q04013
MNE1	abundance - light_t0	light_t0	abundance	-0.871168674239416	0.189643781032429	0.716054923658628	P24720
BUD17	abundance - light_t0	light_t0	abundance	0.974629246176208	0.190194446500201	0.716644076353706	P53727
TUF1	abundance - light_t0	light_t0	abundance	-0.734868958722984	0.190312498616685	0.716770061289705	P02992
SCS7	abundance - light_t0	light_t0	abundance	0.844639493876119	0.190912887015578	0.717409064536555	Q03529
GPH1	abundance - light_t0	light_t0	abundance	-0.685950389026999	0.191397847187927	0.717923114328841	P06738
PTM1	abundance - light_t0	light_t0	abundance	-1.17526425048539	0.191444526974113	0.717972495480049	P32857
YPT32	abundance - light_t0	light_t0	abundance	-0.798191704005048	0.191512536504249	0.718044409793068	P51996
SRC1	abundance - light_t0	light_t0	abundance	1.10304203204802	0.192303818391689	0.718878435588003	Q03707
TMA22	abundance - light_t0	light_t0	abundance	-0.902253871492494	0.192386675924912	0.718965483670888	P47089
DEG1	abundance - light_t0	light_t0	abundance	-0.66405077629604	0.194889245648754	0.721569454499234	P31115
SSM4	abundance - light_t0	light_t0	abundance	0.757059400227943	0.195493891725135	0.722191378367414	P40318
YKL018C	abundance - light_t0	light_t0	abundance	1.03223769958335	0.195739701052539	0.722443418091897	Q3E7A7
LAM5	abundance - light_t0	light_t0	abundance	0.714621116465369	0.195907978762746	0.722615697508359	P43560
YJL218W	abundance - light_t0	light_t0	abundance	1.1061639346467	0.196110362314978	0.722822610748641	P40892
ATM1	abundance - light_t0	light_t0	abundance	0.687952863160348	0.197545156543976	0.724280712915581	P40416
ATP3	abundance - light_t0	light_t0	abundance	-0.993340098100249	0.198209472404629	0.724950637319924	P38077
YLL007C	abundance - light_t0	light_t0	abundance	1.09184171028735	0.198282051708849	0.725023632166833	Q07799
HBN1	abundance - light_t0	light_t0	abundance	-0.904592626718677	0.198876588182493	0.725620117168136	Q96VH4
LAM1	abundance - light_t0	light_t0	abundance	0.908731641228529	0.19931137051193	0.726054688837463	P38851
RPS21A|RPS21B	abundance - light_t0	light_t0	abundance	-0.809894265756535	0.199636876859519	0.726379137455442	P0C0V8|Q3E754
RIA1	abundance - light_t0	light_t0	abundance	0.661317131165448	0.200042885389488	0.726782751125457	P53893
VPH1	abundance - light_t0	light_t0	abundance	-0.649897909891997	0.200176475917157	0.72691529343868	P32563
MET6	abundance - light_t0	light_t0	abundance	-0.89329643640759	0.201027876859614	0.727757001743795	P05694
GGA1	abundance - light_t0	light_t0	abundance	-0.65526644480288	0.20154389425483	0.728264623970371	Q06336
COX9	abundance - light_t0	light_t0	abundance	0.71420138686407	0.201891754395416	0.728605757859981	P07255
BMH2	abundance - light_t0	light_t0	abundance	1.05871201038637	0.202093278399118	0.728802993635005	P34730
AGX1	abundance - light_t0	light_t0	abundance	-0.665489110280347	0.203544395451027	0.730214811997485	P43567
RPS2	abundance - light_t0	light_t0	abundance	-0.685911574621346	0.203579185788881	0.730248479743066	P25443
STR3	abundance - light_t0	light_t0	abundance	-1.07335177382504	0.203668300665753	0.730334680801145	P53101
SRP68	abundance - light_t0	light_t0	abundance	-0.645495257096066	0.204151547973381	0.730801169466964	P38687
APE3	abundance - light_t0	light_t0	abundance	0.714299256141491	0.205276804125781	0.731881173215547	P37302
ATE1	abundance - light_t0	light_t0	abundance	-1.21830594869431	0.206263566597895	0.732821146270677	P16639
ICE2	abundance - light_t0	light_t0	abundance	1.06427337644708	0.206791497792979	0.73332134323725	P40499
ROK1	abundance - light_t0	light_t0	abundance	0.749111250096852	0.207742436511582	0.734217616351697	P45818
CIN1	abundance - light_t0	light_t0	abundance	-0.991108297722424	0.20818861615416	0.734636073715828	P40987
POA1	abundance - light_t0	light_t0	abundance	-0.641044354208072	0.208580778711288	0.735002783678968	P38218
NAM2	abundance - light_t0	light_t0	abundance	-0.712195507700599	0.208625858393406	0.735044872607765	P11325
RPS11A|RPS11B	abundance - light_t0	light_t0	abundance	-0.685175827293745	0.208728126815412	0.735140306611183	P0CX47|P0CX48
UBP12	abundance - light_t0	light_t0	abundance	-0.664380531592191	0.209197114499786	0.735577073598411	P39538
YOR289W	abundance - light_t0	light_t0	abundance	-0.720723893224017	0.209278376360212	0.735652606173105	Q12012
ESF1	abundance - light_t0	light_t0	abundance	0.679523457102753	0.210079161602914	0.736394631505987	Q06344
ECM14	abundance - light_t0	light_t0	abundance	0.703218359479942	0.210109061619942	0.736422256857252	P38836
HPA2	abundance - light_t0	light_t0	abundance	-0.755924313013192	0.210524314102033	0.73680532096773	Q06592
FET5	abundance - light_t0	light_t0	abundance	-0.65164000473525	0.210550744100666	0.736829664554492	P43561
YCR090C	abundance - light_t0	light_t0	abundance	-0.751975138984884	0.210802530936093	0.737061349476351	P25654
CMR1	abundance - light_t0	light_t0	abundance	0.759091623654287	0.210811226204641	0.73706934325361	Q12510
FPR1	abundance - light_t0	light_t0	abundance	-0.654567548364422	0.211033381495513	0.737273411438328	P20081
UBP5	abundance - light_t0	light_t0	abundance	1.06684193761916	0.211444745549315	0.737650448532168	P39944
SPC97	abundance - light_t0	light_t0	abundance	1.1112959525127	0.211994610366885	0.738152742168994	P38863
NST1	abundance - light_t0	light_t0	abundance	0.864514634595861	0.212011341762445	0.738167995908108	P53935
YNL134C	abundance - light_t0	light_t0	abundance	-0.739227286277843	0.212482850401345	0.738597133063405	P53912
SRP72	abundance - light_t0	light_t0	abundance	-0.672813313540264	0.212509909522199	0.738621717876759	P38688
RPA43	abundance - light_t0	light_t0	abundance	-0.672705084692534	0.212720697342979	0.738813072886473	P46669
PYK2	abundance - light_t0	light_t0	abundance	-0.638910486443999	0.212727152603262	0.738818928606183	P52489
RPO26	abundance - light_t0	light_t0	abundance	-0.854946658879238	0.213503726778811	0.739521466846186	P20435
SUI1	abundance - light_t0	light_t0	abundance	0.751435715967049	0.214109375596762	0.740066757461579	P32911
YJU3	abundance - light_t0	light_t0	abundance	-0.704471176443735	0.21480428255479	0.740689605066523	P28321
YOR022C	abundance - light_t0	light_t0	abundance	0.738834302706958	0.215506928135248	0.7413163612025	Q12204
YEF3	abundance - light_t0	light_t0	abundance	-0.696709417444729	0.216320862115042	0.742038609020637	P16521
SEC53	abundance - light_t0	light_t0	abundance	-0.64945079570611	0.216331447628093	0.742047975555418	P07283
GPM1	abundance - light_t0	light_t0	abundance	-0.645243213888036	0.216637919883963	0.74231886128342	P00950
ERP3	abundance - light_t0	light_t0	abundance	0.692069373202715	0.216708408331513	0.742381084393139	Q12403
RPS29B	abundance - light_t0	light_t0	abundance	0.750381502433194	0.216919855736458	0.742567557742566	P41058
DGK1	abundance - light_t0	light_t0	abundance	-1.02646326967003	0.216933154490723	0.742579276758147	Q12382
SSL2	abundance - light_t0	light_t0	abundance	0.824347651812332	0.21864967046174	0.744082986114092	Q00578
RAM2	abundance - light_t0	light_t0	abundance	0.89790366088809	0.218785093975796	0.744200873051143	P29703
MGE1	abundance - light_t0	light_t0	abundance	-2.07468444214727	0.218827800935427	0.744238027179152	P38523
PTP1	abundance - light_t0	light_t0	abundance	0.701495863014998	0.219962444921772	0.74522120541212	P25044
MCD4	abundance - light_t0	light_t0	abundance	-0.739972365764601	0.222119013075959	0.747069203702377	P36051
MTR10	abundance - light_t0	light_t0	abundance	0.880590333831508	0.222158796543045	0.747103042999306	Q99189
ERG24	abundance - light_t0	light_t0	abundance	0.767674745829195	0.222190973794296	0.747130405925828	P32462
FLC2	abundance - light_t0	light_t0	abundance	1.08086295602026	0.222227561460909	0.747161512192885	P39719
MPE1	abundance - light_t0	light_t0	abundance	0.785464540775449	0.222855034897988	0.747693791832244	P35728
ENP2	abundance - light_t0	light_t0	abundance	0.711713244221274	0.223131713189408	0.747927784036529	P48234
NAM9	abundance - light_t0	light_t0	abundance	-0.667261882578274	0.224102972653121	0.748745772179687	P27929
NOP13	abundance - light_t0	light_t0	abundance	0.737364289399843	0.224465802729373	0.749049984831702	P53883
AVL9	abundance - light_t0	light_t0	abundance	-0.674968365745774	0.225008112391732	0.749503310121115	Q12500
SRO9	abundance - light_t0	light_t0	abundance	0.992071564497147	0.225059888106036	0.749546504633451	P25567
DPH2	abundance - light_t0	light_t0	abundance	0.75471393861551	0.225905575155065	0.750249926378038	P32461
NIT2	abundance - light_t0	light_t0	abundance	0.724666753976524	0.226165235913704	0.750465113662463	P47016
NSR1	abundance - light_t0	light_t0	abundance	0.665808825708694	0.226335878606937	0.750606327672436	P27476
YOR1	abundance - light_t0	light_t0	abundance	-0.798447499062645	0.227463181483675	0.751535217641726	P53049
CMK1	abundance - light_t0	light_t0	abundance	-0.694376324733919	0.227597504066247	0.751645437387208	P27466
TRM9	abundance - light_t0	light_t0	abundance	0.708693445264752	0.227780980506721	0.751795832909098	P49957
YKL100C	abundance - light_t0	light_t0	abundance	-0.73755507223074	0.227900992407988	0.75189410808955	P34248
GCD2	abundance - light_t0	light_t0	abundance	0.629579112192444	0.228580250195474	0.752448874294568	P12754
ECM4	abundance - light_t0	light_t0	abundance	-0.672381630505102	0.228866851969468	0.75268220534303	P36156
GPX2	abundance - light_t0	light_t0	abundance	0.775114694934385	0.22936773567976	0.753088935348576	P38143
EGD2	abundance - light_t0	light_t0	abundance	-0.929891821037427	0.229792049446137	0.753432443457179	P38879
MAS1	abundance - light_t0	light_t0	abundance	-0.663558940682813	0.230292620685764	0.753836459807847	P10507
ALG12	abundance - light_t0	light_t0	abundance	0.635159528562762	0.231261046993009	0.754614340288953	P53730
CNS1	abundance - light_t0	light_t0	abundance	0.901918171472194	0.231686400239026	0.754954450082696	P33313
MPD2	abundance - light_t0	light_t0	abundance	0.674808406416886	0.231760765168669	0.755013815014558	Q99316
NIF3	abundance - light_t0	light_t0	abundance	0.603185842267411	0.233230616749624	0.756181311165832	P53081
SOD2	abundance - light_t0	light_t0	abundance	-0.890144492234342	0.233528401047368	0.75641648557666	P00447
GDE1	abundance - light_t0	light_t0	abundance	0.652267082763173	0.234412931675761	0.757112373894117	Q02979
ADR1	abundance - light_t0	light_t0	abundance	-0.859697416262391	0.235075424921011	0.757630979658576	P07248
CAK1	abundance - light_t0	light_t0	abundance	-0.800638448249108	0.236228633082755	0.758528458372894	P43568
OAF1	abundance - light_t0	light_t0	abundance	0.714648301832335	0.236287030871065	0.758573729391623	P39720
NOP4	abundance - light_t0	light_t0	abundance	0.769666251191568	0.23663112204007	0.758840130777407	P37838
YPL260W	abundance - light_t0	light_t0	abundance	-0.670255103977915	0.236948436220848	0.759085280408476	Q08977
ATP25	abundance - light_t0	light_t0	abundance	-0.697442885155672	0.237267604843325	0.759331360463563	Q03153
TSR1	abundance - light_t0	light_t0	abundance	0.663137459422536	0.2385836192275	0.760340724365654	Q07381
CMD1	abundance - light_t0	light_t0	abundance	0.70093616820047	0.238593262031096	0.760348089011165	P06787
MRPS9	abundance - light_t0	light_t0	abundance	-0.721467811060696	0.239809467024588	0.761273345157324	P38120
SMY2	abundance - light_t0	light_t0	abundance	-0.737084601520045	0.240078467308014	0.761477029313061	P32909
GGC1	abundance - light_t0	light_t0	abundance	-0.767413868890177	0.240578089455282	0.761854417072214	P38988
YPK2	abundance - light_t0	light_t0	abundance	0.820626200817067	0.241855916672791	0.762814208180832	P18961
NIT3	abundance - light_t0	light_t0	abundance	-0.651376071590413	0.243719515565189	0.764200191327577	P49954
YGR127W	abundance - light_t0	light_t0	abundance	0.625215876643011	0.243868342457519	0.76431017775057	P53275
ERG6	abundance - light_t0	light_t0	abundance	0.600826913150971	0.244029818742161	0.764429396362078	P25087
ERG3	abundance - light_t0	light_t0	abundance	-0.597546126193148	0.244640455652238	0.764879143790341	P32353
RSM18	abundance - light_t0	light_t0	abundance	-0.619673987809399	0.244758749171366	0.764966071063118	P40033
MET1	abundance - light_t0	light_t0	abundance	-0.719816530748944	0.245022246225111	0.765159469413107	P36150
GND1	abundance - light_t0	light_t0	abundance	0.5947577844802	0.245057985427482	0.765185676326982	P38720
KRE6	abundance - light_t0	light_t0	abundance	0.729055380356142	0.24523399006103	0.765314652073529	P32486
SCW11	abundance - light_t0	light_t0	abundance	-1.78225923735336	0.245397571465789	0.765434397138448	P53189
GPX1	abundance - light_t0	light_t0	abundance	-0.687670860388395	0.246240432664649	0.766049457631548	P36014
PGM1	abundance - light_t0	light_t0	abundance	0.65924026758663	0.246253244496405	0.766058781913933	P33401
LSB5	abundance - light_t0	light_t0	abundance	-0.61190101321217	0.246296375047903	0.766090166299162	P25369
COX5A	abundance - light_t0	light_t0	abundance	0.830104140749045	0.24718385628526	0.766734086912856	P00424
RPB5	abundance - light_t0	light_t0	abundance	0.851680627811195	0.247977995737132	0.76730728433399	P20434
YGL117W	abundance - light_t0	light_t0	abundance	-0.724515245621272	0.248278686625889	0.767523583749791	P53133
YJL068C	abundance - light_t0	light_t0	abundance	0.625166033099992	0.248857836813318	0.767939059364569	P40363
TDH2	abundance - light_t0	light_t0	abundance	-0.671518894101976	0.249171889405537	0.768163736659596	P00358
VTA1	abundance - light_t0	light_t0	abundance	-1.06880041819528	0.250121214416457	0.768840258588992	Q06263
PPA2	abundance - light_t0	light_t0	abundance	-0.634657253016291	0.250473111636628	0.769090030793481	P28239
YFR016C	abundance - light_t0	light_t0	abundance	0.883638356958945	0.251064987140391	0.769508921337907	P43597
TPI1	abundance - light_t0	light_t0	abundance	-0.582757437978786	0.251304985710365	0.769678343779689	P00942
FMP25	abundance - light_t0	light_t0	abundance	-0.582177621594885	0.25163431116092	0.769910419874867	Q08023
GAL7	abundance - light_t0	light_t0	abundance	1.55286230893902	0.251994405411964	0.77016364410191	P08431
VMA4	abundance - light_t0	light_t0	abundance	0.616470290063843	0.252524528513949	0.77053542279602	P22203
RPB3	abundance - light_t0	light_t0	abundance	0.828484787476666	0.252688374314502	0.770650085700023	P16370
MSP1	abundance - light_t0	light_t0	abundance	-0.725333609293273	0.253282034722901	0.771064584271667	P28737
PRE6	abundance - light_t0	light_t0	abundance	0.623983711740915	0.253838432108134	0.771451707678122	P40303
BAR1	abundance - light_t0	light_t0	abundance	-0.736148791071133	0.254115858935519	0.771644243608226	P12630
RCM1	abundance - light_t0	light_t0	abundance	0.62819348266581	0.254125738812653	0.771651094322107	P53972
AHP1	abundance - light_t0	light_t0	abundance	-0.641357583266088	0.254271864301283	0.771752369863989	P38013
ENT3	abundance - light_t0	light_t0	abundance	-0.592154749396846	0.254393780209178	0.771836797697538	P47160
PSA1	abundance - light_t0	light_t0	abundance	-0.918509895819545	0.255180546584031	0.77238014176581	P41940
YPT7	abundance - light_t0	light_t0	abundance	-0.892690844322626	0.255278177066501	0.77244738534189	P32939
TOM70	abundance - light_t0	light_t0	abundance	-0.617094006219564	0.255736691807779	0.772762659386584	P07213
YMR134W	abundance - light_t0	light_t0	abundance	-0.76658880584045	0.256103614600148	0.773014326357948	P40207
RML2	abundance - light_t0	light_t0	abundance	-0.841101722810139	0.256636731680616	0.773378991791859	P32611
AGE2	abundance - light_t0	light_t0	abundance	0.812233721144559	0.257745640021	0.774133772000569	P40529
PAB1	abundance - light_t0	light_t0	abundance	-0.619338719826871	0.25774681221273	0.774134567194597	P04147
RNT1	abundance - light_t0	light_t0	abundance	0.857839386598361	0.257859850494728	0.774211224059765	Q02555
BMS1	abundance - light_t0	light_t0	abundance	0.587730085351335	0.258433462025972	0.774599417903052	Q08965
FOX2	abundance - light_t0	light_t0	abundance	0.79279488587017	0.258499444272366	0.774643986059533	Q02207
PIB1	abundance - light_t0	light_t0	abundance	1.00082118097741	0.258651912920641	0.774746904656588	Q06651
RPT2	abundance - light_t0	light_t0	abundance	0.616666515690913	0.259231711391928	0.775137420276745	P40327
ENO1	abundance - light_t0	light_t0	abundance	-0.687445511828773	0.259515642666969	0.775328164960013	P00924
MRPL7	abundance - light_t0	light_t0	abundance	-0.66488429862193	0.259594585761637	0.775381141352795	P36519
NUP82	abundance - light_t0	light_t0	abundance	-0.65381745040965	0.259955643941982	0.775623118805056	P40368
YCK3	abundance - light_t0	light_t0	abundance	0.809929880026053	0.260271726801994	0.775834526681049	P39962
UBX3	abundance - light_t0	light_t0	abundance	0.577616513565739	0.260734209819364	0.776143135488104	Q12229
YAF9	abundance - light_t0	light_t0	abundance	0.929889750343757	0.261394889145268	0.776582526993197	P53930
DRS1	abundance - light_t0	light_t0	abundance	0.75135432193946	0.261409897622951	0.776592488497748	P32892
AIM2	abundance - light_t0	light_t0	abundance	0.569434886041536	0.263245464477082	0.777804138898564	P39721
MSK1	abundance - light_t0	light_t0	abundance	-0.759029869073129	0.263442417758066	0.777933366677734	P32048
WAR1	abundance - light_t0	light_t0	abundance	0.845542150731839	0.264315801033445	0.778504616720574	Q03631
TRR2	abundance - light_t0	light_t0	abundance	0.662828883784451	0.264333030060205	0.778515856077209	P38816
GPD1	abundance - light_t0	light_t0	abundance	-0.597863517395871	0.265604574812677	0.779342211609422	Q00055
RET2	abundance - light_t0	light_t0	abundance	0.564894579021494	0.266024379978934	0.779613683616215	P43621
GTT3	abundance - light_t0	light_t0	abundance	-0.888142615458928	0.266111726736971	0.779670083508388	P39996
FAD1	abundance - light_t0	light_t0	abundance	0.582743313889991	0.266129107381377	0.77968130276513	P38913
SES1	abundance - light_t0	light_t0	abundance	0.7612581081849	0.266737964682806	0.780073602145251	P07284
HRB1	abundance - light_t0	light_t0	abundance	-0.996052583169985	0.268428200393598	0.781155369613305	P38922
RGD2	abundance - light_t0	light_t0	abundance	-0.559340036186909	0.269222172066967	0.781659854182593	P43556
NOP12	abundance - light_t0	light_t0	abundance	0.617799128772917	0.269911512368962	0.782095974086548	Q08208
SEN1	abundance - light_t0	light_t0	abundance	0.743631821990927	0.270763288949031	0.782632460867165	Q00416
PKP2	abundance - light_t0	light_t0	abundance	-0.56199198564671	0.271287617818091	0.782961394919874	P53170
OMA1	abundance - light_t0	light_t0	abundance	-0.627309450345065	0.271922636464655	0.78335843891441	P36163
SCY1	abundance - light_t0	light_t0	abundance	0.562184504474021	0.272371958258467	0.783638499912256	P53009
STR2	abundance - light_t0	light_t0	abundance	-0.582104723076784	0.272456685222947	0.783691228865334	P47164
RPT1	abundance - light_t0	light_t0	abundance	0.574496543223871	0.272775699516733	0.783889533772117	P33299
NUP100	abundance - light_t0	light_t0	abundance	1.50308850922235	0.273003928901571	0.784031182212927	Q02629
SAM37	abundance - light_t0	light_t0	abundance	-0.585219856478947	0.273224434270648	0.784167860561485	P50110
CMP2	abundance - light_t0	light_t0	abundance	0.622070853567544	0.273481732725592	0.78432712624386	P14747
NHP6A	abundance - light_t0	light_t0	abundance	0.557962578549359	0.273560591760923	0.78437589230603	P11632
RPP2B	abundance - light_t0	light_t0	abundance	0.722315788590928	0.273579685661294	0.784387696569493	P02400
PET123	abundance - light_t0	light_t0	abundance	-0.567968022072432	0.274873424211967	0.785184514377871	P17558
SEC16	abundance - light_t0	light_t0	abundance	0.591349010848609	0.275507560382685	0.785572933946985	P48415
YKL151C	abundance - light_t0	light_t0	abundance	0.652574461395688	0.275672111907947	0.785673495225112	P36059
YUH1	abundance - light_t0	light_t0	abundance	0.627751780998579	0.276028972962968	0.785891257590233	P35127
RPS6A|RPS6B	abundance - light_t0	light_t0	abundance	-0.657290591135895	0.27643792119839	0.78614026092265	P0CX37|P0CX38
FAA3	abundance - light_t0	light_t0	abundance	-0.638228406188424	0.276452266207075	0.78614898490045	P39002
ADH3	abundance - light_t0	light_t0	abundance	0.624937244709084	0.276742649426334	0.786325429779477	P07246
COX1	abundance - light_t0	light_t0	abundance	-0.715888375606577	0.276944866663678	0.786448130687538	P00401
PGC1	abundance - light_t0	light_t0	abundance	-0.711396512010764	0.277020789034997	0.786494162310045	Q08959
YGR017W	abundance - light_t0	light_t0	abundance	-0.711378017011574	0.277667603253669	0.786885521607056	P53210
PTC2	abundance - light_t0	light_t0	abundance	-0.656429304840014	0.277700422539696	0.786905340894517	P39966
UTR4	abundance - light_t0	light_t0	abundance	-0.711782517544053	0.277936555955304	0.78704783124966	P32626
GBP2	abundance - light_t0	light_t0	abundance	-0.555745512347728	0.279276392730184	0.787852736541674	P25555
CTK2	abundance - light_t0	light_t0	abundance	0.913505352760752	0.279762249706892	0.788143113298834	P46962
YIF1	abundance - light_t0	light_t0	abundance	-1.01505713100116	0.279866060596713	0.788205053766488	P53845
TSC13	abundance - light_t0	light_t0	abundance	0.69019122822594	0.280569135879548	0.788623603721974	Q99190
OSM1	abundance - light_t0	light_t0	abundance	-0.546024654653484	0.280994391381118	0.788875961968719	P21375
ECM16	abundance - light_t0	light_t0	abundance	0.730934580345185	0.281429516700067	0.789133554284623	Q04217
SNP1	abundance - light_t0	light_t0	abundance	-0.871984552695633	0.282424388253497	0.789720158957865	Q00916
YDL124W	abundance - light_t0	light_t0	abundance	-0.83754240548054	0.282697328435666	0.789880522196098	Q07551
YET3	abundance - light_t0	light_t0	abundance	0.894011143520938	0.28358702017778	0.790401557691642	Q07451
PIS1	abundance - light_t0	light_t0	abundance	0.652713616973101	0.283667538549533	0.790448584664142	P06197
TPO5	abundance - light_t0	light_t0	abundance	-1.05863972886721	0.284284054742278	0.790807964428549	P36029
KAP120	abundance - light_t0	light_t0	abundance	0.681439677314908	0.284366948679897	0.790856190992083	Q02932
SDS3	abundance - light_t0	light_t0	abundance	-1.14289955022606	0.284630045497943	0.791009109957806	P40505
YAP1801	abundance - light_t0	light_t0	abundance	-0.564737219983005	0.284746429725152	0.791076684292716	P38856
MSC7	abundance - light_t0	light_t0	abundance	-0.671152851135326	0.285782592122124	0.791676374076754	P38694
FMP10	abundance - light_t0	light_t0	abundance	-0.790718802607652	0.285836990801667	0.791707762778687	P40098
CBC2	abundance - light_t0	light_t0	abundance	-0.654789860320957	0.286273337200985	0.791959198158439	Q08920
RPB8	abundance - light_t0	light_t0	abundance	0.934038319719955	0.286380672290595	0.792020954734542	P20436
PGK1	abundance - light_t0	light_t0	abundance	-0.555785883876138	0.286560903470252	0.79212457055076	P00560
KAP122	abundance - light_t0	light_t0	abundance	0.555099452118305	0.286911390775531	0.792325772157089	P32767
RDL1	abundance - light_t0	light_t0	abundance	-1.45237475130222	0.287366849369111	0.792586652642016	Q12305
FSH3	abundance - light_t0	light_t0	abundance	-0.550475987298229	0.287827299369657	0.792849726731716	Q99369
YGL114W	abundance - light_t0	light_t0	abundance	0.919795462527338	0.289151655676713	0.793602679608335	P53134
YME2	abundance - light_t0	light_t0	abundance	-0.591954506473146	0.289327856974528	0.793702445163938	P32843
HPA3	abundance - light_t0	light_t0	abundance	-0.623456242089756	0.289587109632219	0.793849059354133	P39979
FAA4	abundance - light_t0	light_t0	abundance	0.646916293683227	0.290230148742999	0.794211816961897	P47912
RPA34	abundance - light_t0	light_t0	abundance	0.781807123492662	0.290548561284211	0.794390970820941	P47006
CRP1	abundance - light_t0	light_t0	abundance	0.552124406318216	0.290683866912255	0.79446700572122	P38845
RPB11	abundance - light_t0	light_t0	abundance	0.621334210817152	0.292250428824429	0.795343256786199	P38902
RMD9	abundance - light_t0	light_t0	abundance	-0.54294990102317	0.292426210887265	0.795441113888859	P53140
YRO2	abundance - light_t0	light_t0	abundance	-0.944846456882053	0.292700863492869	0.79559382459082	P38079
FTH1	abundance - light_t0	light_t0	abundance	1.01165010027641	0.292882985167671	0.795694961135806	P38310
GAL3	abundance - light_t0	light_t0	abundance	0.542832350261991	0.293029495677015	0.795776249332942	P13045
LIP2	abundance - light_t0	light_t0	abundance	-0.547107844204483	0.293133230590257	0.79583376531015	Q06005
YMR262W	abundance - light_t0	light_t0	abundance	0.631945858656625	0.293413216898287	0.795988842535019	P38430
URA2	abundance - light_t0	light_t0	abundance	0.553292152394243	0.293807927002682	0.796207062599987	P07259
PAH1	abundance - light_t0	light_t0	abundance	0.746845418889918	0.294177731688857	0.79641109025757	P32567
SYH1	abundance - light_t0	light_t0	abundance	0.900618080529822	0.294220893921014	0.796434876989186	Q02875
HFI1	abundance - light_t0	light_t0	abundance	0.893724694438845	0.297143976267274	0.798032956259897	Q12060
MOG1	abundance - light_t0	light_t0	abundance	-0.721209969802917	0.297530620372529	0.798242461582051	P47123
NUC1	abundance - light_t0	light_t0	abundance	0.666483488102681	0.300576673990715	0.799877905818846	P08466
ARP3	abundance - light_t0	light_t0	abundance	0.531050826262357	0.300676723296804	0.799931173271993	P47117
YPR127W	abundance - light_t0	light_t0	abundance	-0.581328533287996	0.30139411145201	0.800312290297653	Q06494
GPD2	abundance - light_t0	light_t0	abundance	-0.542241570250398	0.301982415172274	0.80062374847997	P41911
DBP10	abundance - light_t0	light_t0	abundance	0.545001469547162	0.302305633691213	0.800794452786587	Q12389
VPS4	abundance - light_t0	light_t0	abundance	-0.557634898084463	0.302760531850431	0.801034207641739	P52917
TMT1	abundance - light_t0	light_t0	abundance	-0.543609523936594	0.303166239252883	0.801247550066015	P32643
RPD3	abundance - light_t0	light_t0	abundance	-0.654279124905527	0.303276686694148	0.801305549969881	P32561
HRK1	abundance - light_t0	light_t0	abundance	0.610799376791374	0.304362178942267	0.801873784725922	Q08732
GIM3	abundance - light_t0	light_t0	abundance	-0.847593328518002	0.30464393759383	0.802020749167116	P53900
RTT101	abundance - light_t0	light_t0	abundance	0.977264031624865	0.304759340952679	0.802080880283085	P47050
PRE1	abundance - light_t0	light_t0	abundance	0.519416445464163	0.305169669611425	0.8022943872189	P22141
SMC4	abundance - light_t0	light_t0	abundance	0.540282207187519	0.305270379829836	0.802346719534401	Q12267
YGR250C	abundance - light_t0	light_t0	abundance	-0.535564891454228	0.305873284639977	0.802659430089973	P53316
CRH1	abundance - light_t0	light_t0	abundance	0.640218448410129	0.306323244502759	0.802892168156471	P53301
YNL115C	abundance - light_t0	light_t0	abundance	0.568325011520849	0.308337930102285	0.803927551378172	P53925
AIM14	abundance - light_t0	light_t0	abundance	0.688347025146955	0.308448816182698	0.803984222005866	P53109
RPM2	abundance - light_t0	light_t0	abundance	-0.543007954445695	0.309432165647949	0.804485353389333	Q02773
RFS1	abundance - light_t0	light_t0	abundance	-0.663346566827377	0.309615687506842	0.804578595611324	P38234
MTF1	abundance - light_t0	light_t0	abundance	-0.644156157905002	0.310890368754656	0.80522377881137	P14908
EMP24	abundance - light_t0	light_t0	abundance	0.513775991235232	0.311216382674783	0.805388108049628	P32803
ERG11	abundance - light_t0	light_t0	abundance	0.526988319733606	0.311779193139762	0.805671144402574	P10614
MRPL22	abundance - light_t0	light_t0	abundance	-0.58996459505728	0.311902571703706	0.805733081271023	P53881
MGR1	abundance - light_t0	light_t0	abundance	0.633943630506746	0.312388567323763	0.80597667076151	P25573
ELF1	abundance - light_t0	light_t0	abundance	-0.760355780165665	0.31308920692866	0.806326770363927	P36053
GSY2	abundance - light_t0	light_t0	abundance	-0.600810154569983	0.313807553386964	0.806684408497545	P27472
ILV5	abundance - light_t0	light_t0	abundance	-0.550166639725253	0.313879753637317	0.80672028129608	P06168
YME1	abundance - light_t0	light_t0	abundance	-0.521861220972347	0.31411909032754	0.806839100919455	P32795
CLU1	abundance - light_t0	light_t0	abundance	-0.576640944328389	0.314174400293303	0.806866538986855	Q03690
ALP1	abundance - light_t0	light_t0	abundance	0.736141820663283	0.314676015303549	0.807115023791757	P38971
RPP1	abundance - light_t0	light_t0	abundance	0.51898687224341	0.315577005958581	0.807559745162046	P38786
CPR1	abundance - light_t0	light_t0	abundance	-0.521431894328707	0.316311356673652	0.807920700439794	P14832
MYO1	abundance - light_t0	light_t0	abundance	0.672023117039936	0.316507057172278	0.808016664676971	P08964
SOG2	abundance - light_t0	light_t0	abundance	-0.604556477724051	0.316762610937117	0.808141834457551	Q08817
SOL3	abundance - light_t0	light_t0	abundance	0.541350933933823	0.316978612160617	0.808247504263878	P38858
DAP2	abundance - light_t0	light_t0	abundance	0.591821296088036	0.31710082716234	0.808307241433006	P18962
YBP2	abundance - light_t0	light_t0	abundance	0.745771886843266	0.317294728568673	0.808401941689909	P53169
RNY1	abundance - light_t0	light_t0	abundance	0.544462692518932	0.31908800935731	0.809273354934427	Q02933
FAA1	abundance - light_t0	light_t0	abundance	0.7744790802382	0.319190715272081	0.809323023139972	P30624
RIO2	abundance - light_t0	light_t0	abundance	0.506595382696449	0.319592639092774	0.809517143588575	P40160
YMR226C	abundance - light_t0	light_t0	abundance	0.561218970598064	0.319891364827875	0.809661165750572	Q05016
FPR4	abundance - light_t0	light_t0	abundance	0.820708252340669	0.320174091751147	0.809797274077781	Q06205
FMP32	abundance - light_t0	light_t0	abundance	-0.521086548957587	0.320756585187223	0.810077081052879	P43557
LIA1	abundance - light_t0	light_t0	abundance	0.561711135871699	0.32104047161569	0.810213150779039	P47120
MRPL24	abundance - light_t0	light_t0	abundance	-0.537282294436096	0.321418308503082	0.810393949789631	P36525
BCY1	abundance - light_t0	light_t0	abundance	-0.549185997244023	0.321895677445567	0.810621884009535	P07278
EAR1	abundance - light_t0	light_t0	abundance	-0.514294143703112	0.321943159919925	0.810644525988682	Q03212
NUP57	abundance - light_t0	light_t0	abundance	0.507706066953631	0.322251357776197	0.810791358367026	P48837
TES1	abundance - light_t0	light_t0	abundance	-0.520491794005565	0.322426628502645	0.810874759746644	P41903
PRE3	abundance - light_t0	light_t0	abundance	0.507073361675429	0.322824915044455	0.811064008579092	P38624
RRP43	abundance - light_t0	light_t0	abundance	-0.497889651225891	0.325202765255032	0.812186028259579	P25359
OST3	abundance - light_t0	light_t0	abundance	0.510284498089749	0.325234545410197	0.812200933902941	P48439
RPL20A|RPL20B	abundance - light_t0	light_t0	abundance	0.545086469822095	0.325340444839049	0.812250586163225	P0CX23|P0CX24
YKL069W	abundance - light_t0	light_t0	abundance	0.500673957721308	0.325538722303732	0.812343480447209	P36088
INM1	abundance - light_t0	light_t0	abundance	-0.575955609299373	0.325595266703709	0.812369955024053	P38710
TRS23	abundance - light_t0	light_t0	abundance	-0.620913041638668	0.326093078743409	0.81260271294291	Q03784
PKR1	abundance - light_t0	light_t0	abundance	0.573221322131074	0.326160890894445	0.812634374635244	Q03880
BGL2	abundance - light_t0	light_t0	abundance	0.603660059669569	0.327067637208124	0.813056711489873	P15703
ATO3	abundance - light_t0	light_t0	abundance	0.92930946034195	0.328086606123722	0.813529052201505	Q12359
HMO1	abundance - light_t0	light_t0	abundance	0.581894318056649	0.32868898908921	0.813807164512359	Q03973
LPX1	abundance - light_t0	light_t0	abundance	0.535959169120997	0.328837809814125	0.81387574534294	Q12405
TSC10	abundance - light_t0	light_t0	abundance	-0.540222259764462	0.328925866901758	0.813916300772684	P38342
RPL21A|RPL21B	abundance - light_t0	light_t0	abundance	0.988379553635775	0.328955088494201	0.813929755116667	Q02753|Q12672
YNK1	abundance - light_t0	light_t0	abundance	-0.499633851130056	0.329442821889843	0.81415403274325	P36010
ADP1	abundance - light_t0	light_t0	abundance	0.556881271093904	0.331188387834433	0.814952296642028	P25371
RCF2	abundance - light_t0	light_t0	abundance	-0.601106318045406	0.331253662174782	0.814982014227955	P53721
CPR5	abundance - light_t0	light_t0	abundance	-0.535804371047547	0.331302639177491	0.815004305823773	P35176
UGA2	abundance - light_t0	light_t0	abundance	0.556372342178135	0.331585793310447	0.815133076544519	P38067
DPH1	abundance - light_t0	light_t0	abundance	0.854339075527228	0.333145721399678	0.815839287039412	P40487
YML020W	abundance - light_t0	light_t0	abundance	0.805760262842297	0.333287281679713	0.815903107252011	Q03722
MRPL20	abundance - light_t0	light_t0	abundance	-0.568152657683513	0.333344261697766	0.815928783307842	P22354
PDC2	abundance - light_t0	light_t0	abundance	-0.676703266192607	0.333572381209868	0.816031505708003	P32896
CEX1	abundance - light_t0	light_t0	abundance	0.491422824112453	0.33413738025258	0.816285432279303	Q12453
RRT2	abundance - light_t0	light_t0	abundance	0.552345917513146	0.334237311428839	0.816330271242996	P38332
MRX10	abundance - light_t0	light_t0	abundance	-0.580622860365446	0.334619546186926	0.816501577601596	Q05648
ERG1	abundance - light_t0	light_t0	abundance	0.489082420258804	0.334845678825837	0.816602773226689	P32476
TSA2	abundance - light_t0	light_t0	abundance	-0.563355063846942	0.335131909365312	0.816730703060186	Q04120
PAT1	abundance - light_t0	light_t0	abundance	-0.602493694378239	0.335942678425269	0.817092106860998	P25644
RIM2	abundance - light_t0	light_t0	abundance	-0.549236725736869	0.336235646197426	0.817222348177308	P38127
TYW3	abundance - light_t0	light_t0	abundance	-0.53047374423654	0.336831823322985	0.817486811860003	P53177
HDA3	abundance - light_t0	light_t0	abundance	0.533833406128444	0.33743760314308	0.817754752538351	Q06623
YLR173W	abundance - light_t0	light_t0	abundance	0.506455047619064	0.337676416254967	0.817860165182055	Q06247
DBP9	abundance - light_t0	light_t0	abundance	0.505739500254591	0.338362793410301	0.818162455824576	Q06218
SIR3	abundance - light_t0	light_t0	abundance	0.551602023401542	0.338864186288165	0.818382643221004	P06701
GAR1	abundance - light_t0	light_t0	abundance	-0.564462894449401	0.339393330746107	0.818614440161765	P28007
CAB2	abundance - light_t0	light_t0	abundance	-0.525919571007856	0.339861880648089	0.818819199690968	P40506
DSK2	abundance - light_t0	light_t0	abundance	0.593073167387502	0.339885480108288	0.818829500589564	P48510
ARO1	abundance - light_t0	light_t0	abundance	-0.535197432899896	0.340007755650232	0.818882853735452	P08566
SQT1	abundance - light_t0	light_t0	abundance	0.648271502031537	0.340762030208093	0.819211276876636	P35184
QCR6	abundance - light_t0	light_t0	abundance	0.57992181300147	0.342710384786605	0.820054135223872	P00127
POP6	abundance - light_t0	light_t0	abundance	0.664075706890198	0.342809258952507	0.820096698713211	P53218
SUR2	abundance - light_t0	light_t0	abundance	0.742504738525413	0.343230494917003	0.820277807562747	P38992
SNX41	abundance - light_t0	light_t0	abundance	0.731975296494742	0.343419443653675	0.820358926962514	Q04053
HLJ1	abundance - light_t0	light_t0	abundance	0.50511599275431	0.343991489173658	0.820604071487957	P48353
FUB1	abundance - light_t0	light_t0	abundance	0.781992260631758	0.344063804196156	0.820635013757425	P25659
YDR476C	abundance - light_t0	light_t0	abundance	-0.631476801443426	0.344129993329628	0.820663325517138	Q03362
MOT2	abundance - light_t0	light_t0	abundance	-0.489613245239942	0.344305831106299	0.820738495027554	P34909
REI1	abundance - light_t0	light_t0	abundance	0.480072798049035	0.344548471873986	0.820842118970706	P38344
STO1	abundance - light_t0	light_t0	abundance	-0.489380067119373	0.345032561074803	0.821048500127252	P34160
GUD1	abundance - light_t0	light_t0	abundance	0.570407703443865	0.345633691299311	0.821304118366137	Q07729
COX15	abundance - light_t0	light_t0	abundance	-0.49591277656026	0.345862774893519	0.821401339373563	P40086
YSH1	abundance - light_t0	light_t0	abundance	0.556634705785397	0.347412503807639	0.822056262053637	Q06224
YBL036C	abundance - light_t0	light_t0	abundance	0.518777347002585	0.347512036689928	0.822098161001254	P38197
YPR172W	abundance - light_t0	light_t0	abundance	0.790830432958888	0.348278682144643	0.822420224785851	Q06608
LOT6	abundance - light_t0	light_t0	abundance	0.561310078765642	0.348294194973992	0.82242672960906	Q07923
HRD3	abundance - light_t0	light_t0	abundance	0.591598366418187	0.348517575167913	0.82252034434611	Q05787
SIS1	abundance - light_t0	light_t0	abundance	-0.540183778379646	0.348670713558829	0.822584464962666	P25294
GRH1	abundance - light_t0	light_t0	abundance	0.497729849403265	0.348825921787631	0.822649404983788	Q04410
SPB1	abundance - light_t0	light_t0	abundance	0.482969184363492	0.349226978140381	0.822816989354982	P25582
PDR12	abundance - light_t0	light_t0	abundance	0.473915486261068	0.349875886760011	0.823087470875113	Q02785
YBR225W	abundance - light_t0	light_t0	abundance	0.494291143254379	0.350413765695135	0.823311047250816	P38321
MDN1	abundance - light_t0	light_t0	abundance	0.480111992038632	0.350777014036677	0.823461716742564	Q12019
PET54	abundance - light_t0	light_t0	abundance	-0.477066097216265	0.350817982954446	0.823478693858349	P10834
SSC1	abundance - light_t0	light_t0	abundance	-0.636991650560653	0.352518448488738	0.824180481055675	P0CS90
RPS31	abundance - light_t0	light_t0	abundance	0.524197927872068	0.352679858331925	0.824246805514956	P05759
TWF1	abundance - light_t0	light_t0	abundance	0.47409323140077	0.352806777026336	0.824298922182307	P53250
MAS2	abundance - light_t0	light_t0	abundance	-0.528410276314997	0.352956664856221	0.824360430882271	P11914
IOC2	abundance - light_t0	light_t0	abundance	0.486348815406621	0.353327682066337	0.824512498239108	Q12072
INP54	abundance - light_t0	light_t0	abundance	0.610828103903446	0.353542934797973	0.824600602385518	Q08227
SVF1	abundance - light_t0	light_t0	abundance	-0.512503337000937	0.354088603925095	0.824823551927337	Q05515
CDC24	abundance - light_t0	light_t0	abundance	-0.497885814460868	0.354301046137873	0.824910198376703	P11433
SUV3	abundance - light_t0	light_t0	abundance	-0.478947046069477	0.354406200366654	0.824953054759936	P32580
ASC1	abundance - light_t0	light_t0	abundance	-0.63109277739482	0.354468779158431	0.824978549252775	P38011
TRX2	abundance - light_t0	light_t0	abundance	-0.736371689586357	0.355097089702604	0.825234110904056	P22803
PNG1	abundance - light_t0	light_t0	abundance	0.583160750339375	0.355228994792373	0.825287667772251	Q02890
YFH7	abundance - light_t0	light_t0	abundance	-0.59486891512251	0.355358154056182	0.825340077966762	P43591
BNI1	abundance - light_t0	light_t0	abundance	-0.657562695934332	0.355573353731079	0.825427331798929	P41832
VAN1	abundance - light_t0	light_t0	abundance	0.593478271986065	0.355594362784842	0.825435845358895	P23642
PHB1	abundance - light_t0	light_t0	abundance	-0.508674107538472	0.355762364497715	0.825503895323439	P40961
PWP1	abundance - light_t0	light_t0	abundance	0.474547455019344	0.356153340024903	0.825662056765474	P21304
MRP51	abundance - light_t0	light_t0	abundance	-0.470282311288185	0.357295482366732	0.826122450123503	Q02950
MYO3	abundance - light_t0	light_t0	abundance	0.483029395353527	0.35746724037538	0.826191474893779	P36006
CHO2	abundance - light_t0	light_t0	abundance	-0.488516129957286	0.357496433027543	0.826203201161014	P05374
DPH6	abundance - light_t0	light_t0	abundance	-0.66213063021821	0.357662112106084	0.826269722096065	Q12429
GET4	abundance - light_t0	light_t0	abundance	0.501949697632381	0.358186585392206	0.826479965268054	Q12125
RSM7	abundance - light_t0	light_t0	abundance	-0.576104343983584	0.358324717495812	0.826535253011684	P47150
ADE1	abundance - light_t0	light_t0	abundance	0.534047394211654	0.358515313279608	0.826611481663559	P27616
FAB1	abundance - light_t0	light_t0	abundance	0.560968537910153	0.359537552678197	0.827019185010899	P34756
RPN1	abundance - light_t0	light_t0	abundance	0.488105744658017	0.359693174453511	0.827081084091146	P38764
IFM1	abundance - light_t0	light_t0	abundance	-0.52823147685369	0.359988949539608	0.827198607591656	P25038
ASN1	abundance - light_t0	light_t0	abundance	-0.659255905629371	0.360076583785373	0.827233397579016	P49089
SAP1	abundance - light_t0	light_t0	abundance	0.641061881614499	0.360083910302568	0.82723630550425	P39955
MRPL23	abundance - light_t0	light_t0	abundance	0.616831082872645	0.360389342712801	0.827357445859246	Q12487
SRP101	abundance - light_t0	light_t0	abundance	0.76824305939505	0.3604213232474	0.827370120128457	P32916
PTC7	abundance - light_t0	light_t0	abundance	-0.481977269359863	0.36066670947414	0.827467307746379	P38797
FRD1	abundance - light_t0	light_t0	abundance	0.503735406421845	0.360930917777321	0.827571827763761	P32614
SPN1	abundance - light_t0	light_t0	abundance	-1.45080327232297	0.361306614805856	0.827720234510259	Q06505
ERV25	abundance - light_t0	light_t0	abundance	0.497183106461686	0.361384392310764	0.827750926041894	P54837
SRP1	abundance - light_t0	light_t0	abundance	0.555832347372991	0.361448653377813	0.827776275646665	Q02821
TUL1	abundance - light_t0	light_t0	abundance	0.762717374817627	0.361594251988384	0.827833683562776	P36096
LEA1	abundance - light_t0	light_t0	abundance	0.461393978800673	0.361769553619887	0.827902752290796	Q08963
UBX4	abundance - light_t0	light_t0	abundance	0.595515620378802	0.361929127227558	0.827965576023082	P54730
SOF1	abundance - light_t0	light_t0	abundance	0.462355412388181	0.362008847381524	0.827996944471372	P33750
CRC1	abundance - light_t0	light_t0	abundance	0.696251762542455	0.362649810690497	0.828248736895356	Q12289
RSA4	abundance - light_t0	light_t0	abundance	0.465849562338676	0.363425161370041	0.828552337803709	P25382
SHE9	abundance - light_t0	light_t0	abundance	-0.724033111960852	0.363715330604849	0.828665682363171	Q04172
PIH1	abundance - light_t0	light_t0	abundance	0.472960214543938	0.363724455425989	0.82866924422803	P38768
CBK1	abundance - light_t0	light_t0	abundance	0.491587454070376	0.363879882453597	0.828729892276489	P53894
ARC40	abundance - light_t0	light_t0	abundance	0.488922207261597	0.363984890488751	0.828770842399507	P38328
YKR070W	abundance - light_t0	light_t0	abundance	-0.512867188852751	0.364086822670964	0.828810574302315	P36151
PNT1	abundance - light_t0	light_t0	abundance	-0.679233938741001	0.365331755032435	0.829294349918366	P38969
MNN5	abundance - light_t0	light_t0	abundance	0.513273638527204	0.365469308691268	0.829347635013002	P46982
OYE2	abundance - light_t0	light_t0	abundance	0.494579961998408	0.366120418279994	0.829599409017007	Q03558
RPP2A	abundance - light_t0	light_t0	abundance	0.594135356946134	0.366690514076671	0.829819247016832	P05319
PTC5	abundance - light_t0	light_t0	abundance	-0.496110057374878	0.366867383206307	0.829887335320526	Q12511
ODC1	abundance - light_t0	light_t0	abundance	-0.622612695443273	0.367177323061233	0.830006519805879	Q03028
APE2	abundance - light_t0	light_t0	abundance	0.470128360975992	0.368200116031785	0.830398643160599	P32454
APE4	abundance - light_t0	light_t0	abundance	0.541245532129834	0.368910307237319	0.830669857267007	P38821
RPC40	abundance - light_t0	light_t0	abundance	0.493564220517312	0.370523941862577	0.831282873586379	P07703
KIC1	abundance - light_t0	light_t0	abundance	-0.741610667559962	0.370561358041858	0.831297035264204	P38692
TCM62	abundance - light_t0	light_t0	abundance	-0.465653479198476	0.3706108853126	0.831315777222324	P38228
BMH1	abundance - light_t0	light_t0	abundance	1.32021686572421	0.370760605528516	0.831372408574791	P29311
SRM1	abundance - light_t0	light_t0	abundance	0.479805400487723	0.371051289928999	0.831482250819696	P21827
EFT1	abundance - light_t0	light_t0	abundance	-0.533679586569858	0.371547278602791	0.831669342302408	P32324
HTD2	abundance - light_t0	light_t0	abundance	0.810529991523432	0.371589096794763	0.831685097520872	P38790
ALG2	abundance - light_t0	light_t0	abundance	0.479937253220281	0.371665283408024	0.83171379363863	P43636
CHO1	abundance - light_t0	light_t0	abundance	0.761136030600871	0.371726974471638	0.831737022757416	P08456
SPC25	abundance - light_t0	light_t0	abundance	0.574317548981889	0.371922148562397	0.831810471281797	P40014
POL2	abundance - light_t0	light_t0	abundance	0.531271096618391	0.371928915905093	0.831813016839179	P21951
TRP1	abundance - light_t0	light_t0	abundance	0.939117867868021	0.37263379214125	0.832077736937695	P00912
HEK2	abundance - light_t0	light_t0	abundance	-0.504768509543293	0.37348479463228	0.832396227294659	P38199
UTH1	abundance - light_t0	light_t0	abundance	0.528566537428465	0.373950804096696	0.832570121406638	P36135
SAM35	abundance - light_t0	light_t0	abundance	-0.45284430282531	0.374752431698798	0.832868410624712	P14693
PIM1	abundance - light_t0	light_t0	abundance	-0.471146898355598	0.37571546224704	0.833225356210863	P36775
FKS1	abundance - light_t0	light_t0	abundance	-0.460889680753163	0.375808576916059	0.833259788180126	P38631
RSC6	abundance - light_t0	light_t0	abundance	-0.563636464340452	0.375898943678411	0.833293190436044	P25632
ILV2	abundance - light_t0	light_t0	abundance	-0.706195267493243	0.376043485639313	0.833346589651342	P07342
PUT2	abundance - light_t0	light_t0	abundance	0.475426644404584	0.376564214503876	0.833538683107591	P07275
SMC1	abundance - light_t0	light_t0	abundance	0.517261338387761	0.376869520942683	0.833651102854443	P32908
GET3	abundance - light_t0	light_t0	abundance	0.53412994087234	0.377168707877496	0.83376112206813	Q12154
BNA6	abundance - light_t0	light_t0	abundance	-0.545200785333351	0.377254953336091	0.833792809863847	P43619
MSN5	abundance - light_t0	light_t0	abundance	0.501634971761756	0.378198029357889	0.834138522638079	P52918
GCD1	abundance - light_t0	light_t0	abundance	0.462782691516403	0.378608083188482	0.834288391952932	P09032
ESBP6	abundance - light_t0	light_t0	abundance	-0.943617859950101	0.378958379341005	0.834416206273286	P53918
CCP1	abundance - light_t0	light_t0	abundance	0.456696816878492	0.379396390956463	0.834575748636789	P00431
IMP3	abundance - light_t0	light_t0	abundance	0.573200107590263	0.379874123804564	0.834749408994169	P32899
ARC35	abundance - light_t0	light_t0	abundance	0.557055794568946	0.379961019475371	0.834780957198921	P53731
MDH3	abundance - light_t0	light_t0	abundance	-0.463973546720508	0.380255793120694	0.834887887570302	P32419
WRS1	abundance - light_t0	light_t0	abundance	0.457122470318165	0.381837143635802	0.835459174302558	Q12109
HOM2	abundance - light_t0	light_t0	abundance	-0.467628853388007	0.382385171918043	0.835656236472137	P13663
POX1	abundance - light_t0	light_t0	abundance	0.67311549119308	0.382635064727416	0.835745937309157	P13711
GEP4	abundance - light_t0	light_t0	abundance	0.737446987450509	0.383103946103045	0.835913981717846	P38812
YHI9	abundance - light_t0	light_t0	abundance	-0.523314543478514	0.384026249878842	0.836243528762912	P38765
COQ8	abundance - light_t0	light_t0	abundance	0.506529269475984	0.384077457426258	0.836261786875514	P27697
NPL3	abundance - light_t0	light_t0	abundance	-0.486286141578324	0.384166306670252	0.836293456521577	Q01560
NAB3	abundance - light_t0	light_t0	abundance	0.503382449629296	0.38423827235096	0.836319099169563	P38996
OCT1	abundance - light_t0	light_t0	abundance	-0.45404272017793	0.384404970344977	0.836378465776574	P35999
ELP2	abundance - light_t0	light_t0	abundance	0.450490279966513	0.385068675779336	0.836614406540705	P42935
FPR2	abundance - light_t0	light_t0	abundance	0.463701697015203	0.38534470095866	0.836712330561765	P32472
YML6	abundance - light_t0	light_t0	abundance	-0.457848003257214	0.385412975842638	0.836736533983092	P51998
SRB8	abundance - light_t0	light_t0	abundance	0.528939739811056	0.385445930443254	0.836748213809661	P25648
RTS1	abundance - light_t0	light_t0	abundance	0.563307086525981	0.385595122252322	0.836801069727304	P38903
GID7	abundance - light_t0	light_t0	abundance	0.460278270122967	0.386255872822483	0.837034750643807	P25569
PFY1	abundance - light_t0	light_t0	abundance	-0.445524515342051	0.38649401814082	0.83711880909374	P07274
BUD3	abundance - light_t0	light_t0	abundance	0.586312974725978	0.386619616639479	0.837163106834711	P25558
NOP2	abundance - light_t0	light_t0	abundance	0.454598472350287	0.386942623958187	0.837276918746124	P40991
DBP7	abundance - light_t0	light_t0	abundance	0.461996534157855	0.387183006128653	0.837361514413449	P36120
BNA3	abundance - light_t0	light_t0	abundance	-0.459379871146587	0.387452107260366	0.837456112614038	P47039
LSC1	abundance - light_t0	light_t0	abundance	0.453261807780135	0.38752695436861	0.837482404361004	P53598
NAT3	abundance - light_t0	light_t0	abundance	0.452524142709509	0.387575044628055	0.837499292669432	Q06504
GLO3	abundance - light_t0	light_t0	abundance	-0.445943201114941	0.389144856513862	0.83804865744392	P38682
YER010C	abundance - light_t0	light_t0	abundance	-0.447093356476404	0.389462897261553	0.838159505454406	P40011
AIM45	abundance - light_t0	light_t0	abundance	-0.616432045532592	0.389800963958104	0.838277166936602	Q12480
ACO2	abundance - light_t0	light_t0	abundance	-0.44851988466615	0.39055240403001	0.838538088018143	P39533
RRB1	abundance - light_t0	light_t0	abundance	-0.467090771244254	0.390730068158406	0.838599654974876	Q04225
AIM25	abundance - light_t0	light_t0	abundance	-0.463959877739276	0.39111805221831	0.838733942199795	P47140
RPN3	abundance - light_t0	light_t0	abundance	0.442728552312248	0.391151102123762	0.83874537095075	P40016
YJR149W	abundance - light_t0	light_t0	abundance	-0.507584139107396	0.391298880622289	0.838796453365653	P47177
IMA3|IMA4|IMA2	abundance - light_t0	light_t0	abundance	0.583761466724467	0.39139050643818	0.838828109299922	P0CW40|P0CW41|Q08295
PTH2	abundance - light_t0	light_t0	abundance	1.04600766855934	0.391563206875747	0.838887742032453	P34222
PPT1	abundance - light_t0	light_t0	abundance	0.476951271055002	0.392237900629156	0.839120288603204	P53043
UTP25	abundance - light_t0	light_t0	abundance	0.469641860744407	0.392901199436296	0.839348254210922	P40498
MRP17	abundance - light_t0	light_t0	abundance	-0.475319426890872	0.3930423693165	0.839396688773076	P28778
ALY2	abundance - light_t0	light_t0	abundance	-0.485690967892627	0.393824531728456	0.839664515843889	P47029
AGP1	abundance - light_t0	light_t0	abundance	0.81009811981163	0.39402021033915	0.839731380234067	P25376
AIM32	abundance - light_t0	light_t0	abundance	-0.604668959338555	0.394733250006172	0.839974558417148	Q04689
MRD1	abundance - light_t0	light_t0	abundance	0.494086083934353	0.395389265089468	0.840197637803652	Q06106
AAR2	abundance - light_t0	light_t0	abundance	0.872021651711334	0.395505777083656	0.840237192941322	P32357
NOP14	abundance - light_t0	light_t0	abundance	0.53873026047125	0.395754148925445	0.840321448393265	Q99207
PUF6	abundance - light_t0	light_t0	abundance	0.45151695912257	0.396132904735522	0.840449763186608	Q04373
DFG5	abundance - light_t0	light_t0	abundance	0.673522307999425	0.396228267550004	0.840482037684467	Q05031
MET12	abundance - light_t0	light_t0	abundance	0.480807031311065	0.396472207925108	0.840564537237334	P46151
HYP2	abundance - light_t0	light_t0	abundance	-0.534551662732814	0.396682296349353	0.840635519848005	P23301
CAR2	abundance - light_t0	light_t0	abundance	0.498464559382358	0.396711926842662	0.840645526022242	P07991
YGR125W	abundance - light_t0	light_t0	abundance	0.598551520732948	0.396776782318002	0.84066742323686	P53273
VAC8	abundance - light_t0	light_t0	abundance	0.432019734722703	0.396837332840395	0.84068786153494	P39968
THI20	abundance - light_t0	light_t0	abundance	0.767719605259782	0.396874932225358	0.840700550239087	Q08224
MCM5	abundance - light_t0	light_t0	abundance	0.446284946189218	0.397205274180296	0.840811944258869	P29496
ERB1	abundance - light_t0	light_t0	abundance	0.47633147074061	0.397691393215361	0.840975584571647	Q04660
RPC10	abundance - light_t0	light_t0	abundance	0.571739757018532	0.397736114129241	0.840990621897269	P40422
SAM4	abundance - light_t0	light_t0	abundance	-0.465587572219159	0.397922291931546	0.841053193291654	Q08985
NPR2	abundance - light_t0	light_t0	abundance	0.536447038412901	0.398600730367317	0.841280789557983	P39923
PEX30	abundance - light_t0	light_t0	abundance	-1.00054011180108	0.398992102820424	0.841411787369634	Q06169
FMP52	abundance - light_t0	light_t0	abundance	0.506606983655649	0.400005150435684	0.841749866401299	P40008
NMA2	abundance - light_t0	light_t0	abundance	-0.616971921043751	0.40026041351788	0.84183482676112	P53204
HEF3	abundance - light_t0	light_t0	abundance	0.974535773923544	0.400659879363554	0.841967599843604	P53978
YDR061W	abundance - light_t0	light_t0	abundance	-0.429237026733749	0.400974997198102	0.842072180447731	Q12298
MET22	abundance - light_t0	light_t0	abundance	-0.489870246034338	0.401519299038025	0.842252496472374	P32179
EFM5	abundance - light_t0	light_t0	abundance	-0.435338730071001	0.401965695191977	0.84240007131991	P53200
HNT1	abundance - light_t0	light_t0	abundance	0.467635587385144	0.403161396050608	0.842794003132241	Q04344
ARC19	abundance - light_t0	light_t0	abundance	0.429394678999329	0.403658131190057	0.842957077516896	P33204
RPL13B|RPL13A	abundance - light_t0	light_t0	abundance	0.457058388503422	0.404049107277745	0.843085194255981	P40212|Q12690
CDC40	abundance - light_t0	light_t0	abundance	0.704780164747923	0.405325746052388	0.843502077001112	P40968
YOR223W	abundance - light_t0	light_t0	abundance	0.904609418700444	0.405626928936491	0.843600104678168	Q12015
NOP15	abundance - light_t0	light_t0	abundance	0.546975237957782	0.405953680186056	0.843706315442022	P53927
LYS20	abundance - light_t0	light_t0	abundance	0.421354085824521	0.407325580181339	0.844150682826799	P48570
SSA2	abundance - light_t0	light_t0	abundance	-0.65910723672743	0.407917626811781	0.844341671041416	P10592
PXA2	abundance - light_t0	light_t0	abundance	0.631702466092429	0.407949989819547	0.844352097525899	P34230
RPL37B	abundance - light_t0	light_t0	abundance	-0.498320331901303	0.408235455016941	0.84444400621638	P51402
MDM38	abundance - light_t0	light_t0	abundance	-0.504844997939015	0.408425880219569	0.844505255396409	Q08179
DIC1	abundance - light_t0	light_t0	abundance	0.682481044123995	0.410680116065076	0.845226669423697	Q06143
MAK10	abundance - light_t0	light_t0	abundance	-0.503784933203167	0.410905837816151	0.845298537719278	Q02197
LAG1	abundance - light_t0	light_t0	abundance	0.688761137148552	0.411784159455333	0.845577555456288	P38703
ALD2	abundance - light_t0	light_t0	abundance	-0.489346230463576	0.412566132111007	0.845825120313865	P47771
UTP30	abundance - light_t0	light_t0	abundance	0.876431936545486	0.412986676506228	0.845957932582052	P36144
SVP26	abundance - light_t0	light_t0	abundance	-0.724332571613683	0.413045433102744	0.845976470306793	P38869
BUD31	abundance - light_t0	light_t0	abundance	-0.677179623376588	0.41314413298388	0.846007600110066	P25337
SRP102	abundance - light_t0	light_t0	abundance	0.421256912389376	0.413581051969472	0.846145252733456	P36057
UFD4	abundance - light_t0	light_t0	abundance	0.445983180333942	0.414202336781473	0.846340567127936	P33202
RPC82	abundance - light_t0	light_t0	abundance	0.488432572486072	0.41472218214187	0.846503611175587	P32349
RRP9	abundance - light_t0	light_t0	abundance	0.479786602294881	0.41512336731528	0.84662920234401	Q06506
COQ5	abundance - light_t0	light_t0	abundance	-0.466242896711017	0.41515001806201	0.846637538090869	P49017
SSS1	abundance - light_t0	light_t0	abundance	-0.565332692633248	0.416128830505838	0.846943061831283	P35179
CCT6	abundance - light_t0	light_t0	abundance	0.425848117688833	0.416429533732317	0.847036678202533	P39079
UFD2	abundance - light_t0	light_t0	abundance	0.46535662456034	0.416512190611756	0.847062391276225	P54860
VPS5	abundance - light_t0	light_t0	abundance	0.431349533211854	0.416802520531269	0.847152639241835	Q92331
STP22	abundance - light_t0	light_t0	abundance	0.673446029363742	0.416876810029345	0.847175714742309	P25604
CYT1	abundance - light_t0	light_t0	abundance	-0.684531322479179	0.41854906763611	0.847693307187734	P07143
ILV3	abundance - light_t0	light_t0	abundance	-0.515718011267291	0.419497194141603	0.847985214178007	P39522
MNT3	abundance - light_t0	light_t0	abundance	0.494335706612792	0.419602128410849	0.848017452340662	P40549
TBS1	abundance - light_t0	light_t0	abundance	0.683653077433591	0.420327014933329	0.848239780810015	P38114
MDH2	abundance - light_t0	light_t0	abundance	0.435570029677454	0.420724825502415	0.848361516264969	P22133
SWH1	abundance - light_t0	light_t0	abundance	0.410732861354948	0.420849792816131	0.848399717663736	P35845
QRI7	abundance - light_t0	light_t0	abundance	-0.431848999306968	0.421169745793967	0.848497436780904	P43122
GEM1	abundance - light_t0	light_t0	abundance	-0.410110492137281	0.421410800449302	0.848570975830853	P39722
GFA1	abundance - light_t0	light_t0	abundance	0.4569330556552	0.421660250622472	0.848647000992414	P14742
YCR051W	abundance - light_t0	light_t0	abundance	-0.429439360881308	0.422449426544817	0.848887016898506	P25631
BCP1	abundance - light_t0	light_t0	abundance	0.493344083509567	0.422497982574399	0.848901759622692	Q06338
GPI12	abundance - light_t0	light_t0	abundance	0.664351851052779	0.422819660252872	0.848999355735507	P23797
YPT1	abundance - light_t0	light_t0	abundance	-0.411957300933831	0.423084516768873	0.84907961787751	P01123
CAB3	abundance - light_t0	light_t0	abundance	0.522763776586763	0.423229872642475	0.849123630281944	P36076
UBX2	abundance - light_t0	light_t0	abundance	-0.41746196468747	0.423846561423546	0.849310072767549	Q04228
CEP3	abundance - light_t0	light_t0	abundance	-0.541921029882353	0.423911812633524	0.849329773103048	P40969
POL12	abundance - light_t0	light_t0	abundance	0.444539574707142	0.424557130022575	0.849524327249607	P38121
SCC2	abundance - light_t0	light_t0	abundance	0.678411603490882	0.424982630169831	0.849652334946435	Q04002
IDH2	abundance - light_t0	light_t0	abundance	-0.447152695625306	0.425484474057629	0.849803030308022	P28241
SPC110	abundance - light_t0	light_t0	abundance	0.525861807819931	0.425531237158408	0.849817057103643	P32380
OLE1	abundance - light_t0	light_t0	abundance	0.407118477189822	0.425538082413278	0.849819110147817	P21147
OPY1	abundance - light_t0	light_t0	abundance	-0.480137764610953	0.425601733202623	0.849838197747874	P38271
MRPL32	abundance - light_t0	light_t0	abundance	-0.603479294362869	0.425988698479594	0.849954136569868	P25348
OXR1	abundance - light_t0	light_t0	abundance	0.578104190874396	0.426081092263852	0.849981792237201	Q08952
CCA1	abundance - light_t0	light_t0	abundance	-0.543719895562312	0.42621857690813	0.850022925809831	P21269|P21269-2|P21269-3
SEC12	abundance - light_t0	light_t0	abundance	0.578384851251268	0.426345094022948	0.850060758119383	P11655
HEM3	abundance - light_t0	light_t0	abundance	-0.504202946702301	0.426508536434358	0.850109603923841	P28789
PFF1	abundance - light_t0	light_t0	abundance	0.425053879640796	0.42663848593226	0.850148417453098	P38244
YNR021W	abundance - light_t0	light_t0	abundance	-0.411472093096867	0.426666030391107	0.850156641895492	P53723
YMR178W	abundance - light_t0	light_t0	abundance	0.415555012708618	0.426813765069382	0.850200738282609	Q03219
SLY1	abundance - light_t0	light_t0	abundance	0.40180552606015	0.427190685357953	0.850313125338926	P22213
ARP7	abundance - light_t0	light_t0	abundance	-0.469652798684949	0.428099488646637	0.850583412745313	Q12406
NUP188	abundance - light_t0	light_t0	abundance	0.441653416225477	0.428193687591466	0.850611372655693	P52593
MSH3	abundance - light_t0	light_t0	abundance	0.51598556788247	0.429229117563103	0.850918018309206	P25336
ENT1	abundance - light_t0	light_t0	abundance	0.466920547767604	0.429295067315124	0.850937506884534	Q12518
RPS19A|RPS19B	abundance - light_t0	light_t0	abundance	0.578665819222098	0.429433637775042	0.850978438749772	P07280|P07281
YBR096W	abundance - light_t0	light_t0	abundance	0.458451556299707	0.429881225003656	0.851110496612384	P38256
ELO1	abundance - light_t0	light_t0	abundance	-0.663111798047495	0.430168635199141	0.851195171896285	P39540
MAK11	abundance - light_t0	light_t0	abundance	0.436956532241715	0.430329516793426	0.851242527956134	P20484
MSE1	abundance - light_t0	light_t0	abundance	-0.523858789904468	0.431242612135089	0.851510730797147	P48525
SAS10	abundance - light_t0	light_t0	abundance	0.473455801410971	0.432858069877659	0.851982876476346	Q12136
RSM23	abundance - light_t0	light_t0	abundance	-0.423997011536142	0.433016381387631	0.852028984286231	Q01163
UTP8	abundance - light_t0	light_t0	abundance	0.409394794280211	0.433284882227653	0.85210711880847	P53276
ARO7	abundance - light_t0	light_t0	abundance	0.433492259288759	0.434349961867861	0.852416248901563	P32178
SEY1	abundance - light_t0	light_t0	abundance	-0.395880066864891	0.434855312025663	0.852562470787798	Q99287
MSD1	abundance - light_t0	light_t0	abundance	-0.400221177608121	0.434863303433858	0.852564780755918	P15179
ORC1	abundance - light_t0	light_t0	abundance	0.589862655207025	0.43575405049167	0.852821804058185	P54784
YBR056W	abundance - light_t0	light_t0	abundance	0.439908122745284	0.436081354333627	0.852916021939332	P38081
RPL1A|RPL1B	abundance - light_t0	light_t0	abundance	-0.477027204899706	0.436497795384643	0.853035724672363	P0CX43|P0CX44
SBA1	abundance - light_t0	light_t0	abundance	0.4810404579124	0.436943435825343	0.853163604921536	P28707
LYS21	abundance - light_t0	light_t0	abundance	0.489988688506622	0.437364686427845	0.853284281858977	Q12122
HAS1	abundance - light_t0	light_t0	abundance	0.494605692630378	0.437365362406761	0.853284475349301	Q03532
SMM1	abundance - light_t0	light_t0	abundance	0.515972278523939	0.437416872136977	0.853299217850205	P53720
GEP3	abundance - light_t0	light_t0	abundance	0.497751126617874	0.437650401543001	0.853366018704705	Q08622
SAC3	abundance - light_t0	light_t0	abundance	0.515254285284544	0.437759653726394	0.853397249299672	P46674
VPS17	abundance - light_t0	light_t0	abundance	0.423247675467241	0.438056861819363	0.853482141287013	P32913
YML079W	abundance - light_t0	light_t0	abundance	-0.454065727063072	0.438724794976641	0.853672565737607	Q03629
APA2	abundance - light_t0	light_t0	abundance	0.398586637457753	0.438978046947425	0.853744637273637	P22108
YLR352W	abundance - light_t0	light_t0	abundance	0.470383828905585	0.439218578375306	0.853813023037368	Q06479
ATS1	abundance - light_t0	light_t0	abundance	0.528905661559965	0.439286012855873	0.853832183934861	P31386
RIB4	abundance - light_t0	light_t0	abundance	0.549440009364645	0.43997706972796	0.854028252397326	P50861
TOS1	abundance - light_t0	light_t0	abundance	0.58001222408676	0.440105825504071	0.854064725204975	P38288
GDA1	abundance - light_t0	light_t0	abundance	-0.403130889824436	0.440758032585928	0.854249197068008	P32621
YJL171C	abundance - light_t0	light_t0	abundance	0.540026252143999	0.441183241785283	0.854369213356127	P46992
DBP6	abundance - light_t0	light_t0	abundance	0.394399277891207	0.44150942166368	0.854461144508631	P53734
ATP12	abundance - light_t0	light_t0	abundance	-0.408853153241118	0.441775252466129	0.85453598096722	P22135
DNM1	abundance - light_t0	light_t0	abundance	-0.596291747255565	0.441891507219296	0.854568684722198	P54861
NOP9	abundance - light_t0	light_t0	abundance	-0.395204979527976	0.441982638841062	0.854594310780959	P47077
CSE1	abundance - light_t0	light_t0	abundance	-0.391433420279782	0.442295075788558	0.854682099010202	P33307
YPT6	abundance - light_t0	light_t0	abundance	-0.397607960526908	0.442957909790205	0.854867990920083	Q99260
RRP42	abundance - light_t0	light_t0	abundance	0.525857169277526	0.44379890368224	0.855103164395598	Q12277
HCR1	abundance - light_t0	light_t0	abundance	0.447109525076615	0.443887219739739	0.855127816668536	Q05775
FOL1	abundance - light_t0	light_t0	abundance	0.414823269072536	0.44398245485157	0.855154390906722	P53848
TRX3	abundance - light_t0	light_t0	abundance	0.565729806043784	0.444227972933355	0.855222854897808	P25372
OAC1	abundance - light_t0	light_t0	abundance	-0.460585176060396	0.444737304695673	0.855364678503029	P32332
PYC1	abundance - light_t0	light_t0	abundance	0.542148211054088	0.444964975443259	0.855427983679602	P11154
ADE8	abundance - light_t0	light_t0	abundance	0.555546397711727	0.44591986861306	0.85569289476219	P04161
CYS4	abundance - light_t0	light_t0	abundance	-0.505455936564712	0.446491574932861	0.855851036177191	P32582
VMA7	abundance - light_t0	light_t0	abundance	-0.434047061432526	0.446657014438644	0.85589673425782	P39111
CUP1	abundance - light_t0	light_t0	abundance	-0.719321507089071	0.446674775735613	0.855901638601863	P0CX80|P0CX81
MRPL15	abundance - light_t0	light_t0	abundance	0.456945706521915	0.447161460048953	0.856035894693691	P36523
QCR7	abundance - light_t0	light_t0	abundance	0.469373969609765	0.448076821678883	0.856287728579909	P00128
FAP1	abundance - light_t0	light_t0	abundance	0.565565776937445	0.44809205537633	0.856291912214812	P53971
PRE7	abundance - light_t0	light_t0	abundance	0.396727888852605	0.448172183946016	0.856313913938368	P23724
MDH1	abundance - light_t0	light_t0	abundance	-0.504264255510932	0.448253885267727	0.85633634057309	P17505
YKT6	abundance - light_t0	light_t0	abundance	-0.454659009243721	0.448373814373037	0.856369247879919	P36015
LTP1	abundance - light_t0	light_t0	abundance	-0.598391778157039	0.448828089775299	0.856493759771261	P40347
AAT1	abundance - light_t0	light_t0	abundance	0.40182243017826	0.448896526991063	0.856512498951082	Q01802
ARO4	abundance - light_t0	light_t0	abundance	0.386550029872396	0.449000373641446	0.856540924442419	P32449
NMD5	abundance - light_t0	light_t0	abundance	0.443489256483596	0.449092645757508	0.856566172239099	P46970
YHR138C	abundance - light_t0	light_t0	abundance	0.65848244091642	0.449144513190416	0.856580360473552	P38841
TFB2	abundance - light_t0	light_t0	abundance	0.540930198661651	0.450041496373481	0.856825285205596	Q02939
MDY2	abundance - light_t0	light_t0	abundance	0.693522866930414	0.450612984391241	0.856980896421029	Q12285
VPS9	abundance - light_t0	light_t0	abundance	-0.405847675893796	0.450778760883102	0.857025972645693	P54787
HSP78	abundance - light_t0	light_t0	abundance	-0.393857487713112	0.451403185062605	0.857195504818587	P33416
MSH6	abundance - light_t0	light_t0	abundance	0.420502914120328	0.451419199445257	0.857199847461689	Q03834
PAM16	abundance - light_t0	light_t0	abundance	-0.420733131471662	0.451619738918322	0.857254205684555	P42949
AAH1	abundance - light_t0	light_t0	abundance	1.20761526457761	0.451768101123737	0.857294394112983	P53909
SPE3	abundance - light_t0	light_t0	abundance	0.402183144453722	0.452034517815035	0.857366504425446	Q12074
RFC5	abundance - light_t0	light_t0	abundance	0.380705269109758	0.452156837757444	0.857399588040683	P38251
CDC9	abundance - light_t0	light_t0	abundance	0.420567387942351	0.452290893057152	0.857435828070928	P04819|P04819-2
PCC1	abundance - light_t0	light_t0	abundance	-0.562214584308418	0.452584978115899	0.857515265481914	Q3E833
RPC37	abundance - light_t0	light_t0	abundance	-0.389056316328676	0.453743546820668	0.8578273552716	P36121
PAM1	abundance - light_t0	light_t0	abundance	-0.539455281036411	0.453893713729212	0.857867706469686	P37304
YNR034W	abundance - light_t0	light_t0	abundance	-0.631381263711652	0.453943846118444	0.857881172394048	Q3E841
NMD2	abundance - light_t0	light_t0	abundance	0.451465715631213	0.454620534327188	0.858062686421811	P38798
TOM1	abundance - light_t0	light_t0	abundance	0.394666710192536	0.455529461349552	0.858305767501664	Q03280
YJL049W	abundance - light_t0	light_t0	abundance	-0.503940430498006	0.455646837437394	0.85833709756887	P47048
SCO1	abundance - light_t0	light_t0	abundance	-0.395669890851309	0.455738496319084	0.858361553557948	P23833
RPP0	abundance - light_t0	light_t0	abundance	-0.433612810915454	0.455954935620008	0.858419269370437	P05317
RRP46	abundance - light_t0	light_t0	abundance	0.500345318019367	0.45659898532493	0.85859073409651	P53256
YCF1	abundance - light_t0	light_t0	abundance	0.38512353665903	0.456709010097265	0.858619984358422	P39109
APM4	abundance - light_t0	light_t0	abundance	-0.432555046398622	0.457034616904416	0.85870647659822	Q99186
EBP2	abundance - light_t0	light_t0	abundance	0.385653492104506	0.457593537784848	0.858854698507389	P36049
RFA1	abundance - light_t0	light_t0	abundance	0.422014179598592	0.457642326816698	0.858867622261065	P22336
ALG1	abundance - light_t0	light_t0	abundance	0.38314899646738	0.458210137759151	0.859017856151555	P16661
MIS1	abundance - light_t0	light_t0	abundance	0.411954404939631	0.458565688796624	0.859111766655585	P09440
BOS1	abundance - light_t0	light_t0	abundance	-0.458422419687711	0.458714472672811	0.859151027321676	P25385
VAB2	abundance - light_t0	light_t0	abundance	-0.375300000848065	0.459419571563854	0.859336789642335	P40003
OMS1	abundance - light_t0	light_t0	abundance	-0.397339977566863	0.460372117448369	0.859586966561124	Q06668
YNL181W	abundance - light_t0	light_t0	abundance	0.434857989475603	0.460466839622503	0.859611795781652	P53878
HEH2	abundance - light_t0	light_t0	abundance	0.492487211683493	0.46068126051965	0.859667968821453	Q03281
GYP7	abundance - light_t0	light_t0	abundance	0.386914639297089	0.46123000821462	0.859811522797581	P48365
DCP2	abundance - light_t0	light_t0	abundance	-0.394506330240509	0.461254325662394	0.859817877516255	P53550
KTR4	abundance - light_t0	light_t0	abundance	0.502626853544079	0.462768328892566	0.860212390679249	P38131
EFG1	abundance - light_t0	light_t0	abundance	0.442619112468634	0.463080803880792	0.860293537931773	Q3E705
UBX7	abundance - light_t0	light_t0	abundance	0.37908394549241	0.463221699592214	0.860330096610312	P38349
GLE2	abundance - light_t0	light_t0	abundance	-0.51248657520538	0.4635319292556	0.860410525526061	P40066
SSA3	abundance - light_t0	light_t0	abundance	1.17671586878909	0.463804327253128	0.860481070017542	P09435
THP3	abundance - light_t0	light_t0	abundance	-0.479644214533544	0.463808070970937	0.860482039053182	Q12049
RPF2	abundance - light_t0	light_t0	abundance	0.427305581253354	0.463872038267005	0.860498594468664	P36160
YIR007W	abundance - light_t0	light_t0	abundance	0.395798619411547	0.464623710563666	0.860692841302932	P40566
AGC1	abundance - light_t0	light_t0	abundance	-0.41325732945839	0.464962367874117	0.860780180328818	Q12482
ACO1	abundance - light_t0	light_t0	abundance	-0.387112222712951	0.465362002375668	0.860883104483056	P19414
NIP7	abundance - light_t0	light_t0	abundance	0.384228639202896	0.465367913794652	0.860884625801516	Q08962
DPB4	abundance - light_t0	light_t0	abundance	0.371382936610541	0.465479241322717	0.860913270006867	Q04603
SEH1	abundance - light_t0	light_t0	abundance	-0.369419270601688	0.465620258844835	0.86094953642	P53011
PRI2	abundance - light_t0	light_t0	abundance	0.466034154389324	0.46642555173919	0.861156277102557	P20457
COX5B	abundance - light_t0	light_t0	abundance	0.539502555420937	0.466511893217707	0.861178406833978	P00425
SDH1	abundance - light_t0	light_t0	abundance	-0.396045315906882	0.468704315729535	0.861737980875294	Q00711
SIL1	abundance - light_t0	light_t0	abundance	-0.539245330195087	0.46947116601909	0.861932641397721	Q08199
IES1	abundance - light_t0	light_t0	abundance	0.512762247860144	0.469739342303035	0.862000587103025	P43579
PMT7	abundance - light_t0	light_t0	abundance	0.499065459998361	0.470070037949787	0.8620842808232	Q06644
YMR114C	abundance - light_t0	light_t0	abundance	0.397799487231748	0.470264035167826	0.862133331153957	Q04471
COX12	abundance - light_t0	light_t0	abundance	-0.435354902649028	0.471532131085944	0.862453099582348	Q01519
PAA1	abundance - light_t0	light_t0	abundance	-0.389698819498137	0.471749610766935	0.862507791225533	Q12447
BZZ1	abundance - light_t0	light_t0	abundance	0.381245261612993	0.472627793005663	0.862728194210702	P38822
NOP53	abundance - light_t0	light_t0	abundance	-0.381163081172144	0.472724230976862	0.862752354809936	Q12080
HIS5	abundance - light_t0	light_t0	abundance	-0.392257621067209	0.472856795005429	0.86278555219112	P07172
SDH4	abundance - light_t0	light_t0	abundance	0.767598269544501	0.472995156460993	0.862820184270401	P37298
HYM1	abundance - light_t0	light_t0	abundance	-0.906481101242495	0.473059930800472	0.862836391377354	P32464
TSA1	abundance - light_t0	light_t0	abundance	-0.431282167417834	0.473219114295834	0.86287620421687	P34760
GLE1	abundance - light_t0	light_t0	abundance	-0.391013984457206	0.473365798731205	0.862912870503601	Q12315
AFG1	abundance - light_t0	light_t0	abundance	-0.386141502827669	0.473393040472169	0.862919677884403	P32317
YGL140C	abundance - light_t0	light_t0	abundance	0.473172427503965	0.474550495242805	0.863208288510118	P53120
HOM3	abundance - light_t0	light_t0	abundance	-0.387987434992477	0.475304987062013	0.863395767179551	P10869
MTR3	abundance - light_t0	light_t0	abundance	0.600603773016794	0.47580312037969	0.863519263634665	P48240
TRS85	abundance - light_t0	light_t0	abundance	0.466612498375916	0.475824079058763	0.863524454783613	P46944
COB|BI2|BI4|BI3	abundance - light_t0	light_t0	abundance	0.638516983363396	0.476454514815908	0.863680419838684	P00163|P03873|P03879|Q9ZZW7
NDC1	abundance - light_t0	light_t0	abundance	0.402704768991479	0.477085358368924	0.863836129365439	P32500
ZEO1	abundance - light_t0	light_t0	abundance	0.540360185424434	0.477435091627509	0.863922299976055	Q08245
TMA17	abundance - light_t0	light_t0	abundance	-0.676197878578585	0.477549281628375	0.863950411581987	Q12513
GUT2	abundance - light_t0	light_t0	abundance	-0.364225663766632	0.477776645660852	0.86400635010727	P32191
ORT1	abundance - light_t0	light_t0	abundance	-0.644182237553908	0.478213177000242	0.864113621364384	Q12375
PAN3	abundance - light_t0	light_t0	abundance	0.365808272623968	0.478277642386134	0.864129448460414	P36102
ARP5	abundance - light_t0	light_t0	abundance	-0.45594562669558	0.478581330945518	0.864203958409703	P53946
ATG18	abundance - light_t0	light_t0	abundance	0.404796888644917	0.47956358068284	0.864444394634474	P43601
GUT1	abundance - light_t0	light_t0	abundance	-0.357868122067315	0.479576843602289	0.86444763532156	P32190
GCD11	abundance - light_t0	light_t0	abundance	-0.367480668253878	0.479839149964283	0.864511695938434	P32481
JSN1	abundance - light_t0	light_t0	abundance	0.460922224586723	0.480171109809968	0.864592680621838	P47135
STE12	abundance - light_t0	light_t0	abundance	-0.466761219584892	0.480229452936106	0.864606903966799	P13574
RPL8B	abundance - light_t0	light_t0	abundance	0.447980605210317	0.480557409013687	0.864686800098873	P29453
RSM24	abundance - light_t0	light_t0	abundance	-0.38947071125164	0.48079102287153	0.864743655247585	Q03976
YAK1	abundance - light_t0	light_t0	abundance	0.400932608914501	0.481404663060492	0.864892770962862	P14680
RFC2	abundance - light_t0	light_t0	abundance	0.370078887604163	0.481409415145423	0.864893924445462	P40348
PSY4	abundance - light_t0	light_t0	abundance	0.642929306720568	0.481704641166261	0.864965546617986	P38193
HPT1	abundance - light_t0	light_t0	abundance	-0.563162366285587	0.482520621917041	0.865163110075819	Q04178
TOA2	abundance - light_t0	light_t0	abundance	-0.414011354352855	0.482865663818951	0.865246477058123	P32774
YCR015C	abundance - light_t0	light_t0	abundance	0.39058875913426	0.483289986657361	0.865348858198696	P25616
YRA2	abundance - light_t0	light_t0	abundance	0.405051022871331	0.483342810841032	0.865361592795159	P36036
MRP8	abundance - light_t0	light_t0	abundance	-0.378090246095899	0.483478326742117	0.865394251293966	P35719
IPI3	abundance - light_t0	light_t0	abundance	0.362682856905589	0.484258904394262	0.86558205767832	P53877
RPL23A|RPL23B	abundance - light_t0	light_t0	abundance	-0.434364812380634	0.484283797055644	0.865588038211189	P0CX41|P0CX42
CAB1	abundance - light_t0	light_t0	abundance	0.430211449936237	0.48465407873372	0.865676936646739	Q04430
TEF4	abundance - light_t0	light_t0	abundance	-0.627803640612909	0.484943098437571	0.865746243769915	P36008
PGA2	abundance - light_t0	light_t0	abundance	0.411091897080663	0.485039301744518	0.865769297526163	P53903
MRPL27	abundance - light_t0	light_t0	abundance	-0.39187845322879	0.486051328792951	0.866011336568262	P36526
SMT3	abundance - light_t0	light_t0	abundance	0.38815285142199	0.488426502671476	0.866575975587642	Q12306
YSA1	abundance - light_t0	light_t0	abundance	-0.386216819455483	0.488569543866882	0.866609828215433	Q01976|Q01976-2
RQC1	abundance - light_t0	light_t0	abundance	0.410932539555561	0.488834884858476	0.866672579272304	Q05468
PER1	abundance - light_t0	light_t0	abundance	0.538316767085801	0.488940464768358	0.866697531673424	P25625
PGA3	abundance - light_t0	light_t0	abundance	0.351187770514505	0.489050696853136	0.86672357358975	Q12746
NOB1	abundance - light_t0	light_t0	abundance	0.351334029319407	0.489736298842776	0.866885316316555	Q08444
GUK1	abundance - light_t0	light_t0	abundance	-0.472107303600662	0.489941077709334	0.866933550291856	P15454
SWI6	abundance - light_t0	light_t0	abundance	-0.451129066391817	0.490363352584998	0.867032903383495	P09959
ZWF1	abundance - light_t0	light_t0	abundance	-0.348810188768409	0.49046738501757	0.867057357424396	P11412
MSC1	abundance - light_t0	light_t0	abundance	-0.56714521559742	0.490655348366969	0.867101517610163	Q03104
ATP7	abundance - light_t0	light_t0	abundance	-0.641962076617153	0.490772182748122	0.867128951944834	P30902
ERG5	abundance - light_t0	light_t0	abundance	-0.395940797455166	0.490815686179521	0.867139164260771	P54781
PHO91	abundance - light_t0	light_t0	abundance	0.406217980625735	0.490865782351396	0.867150922260655	P27514
RPA49	abundance - light_t0	light_t0	abundance	0.352803704840273	0.490989264642898	0.867179895725111	Q01080
WTM1	abundance - light_t0	light_t0	abundance	-0.490197403870434	0.491548733817018	0.867311009480575	Q12363
PMT5	abundance - light_t0	light_t0	abundance	1.28257933954385	0.491679070274427	0.867341517162954	P52867
LSB3	abundance - light_t0	light_t0	abundance	-0.352086277855513	0.491988019054179	0.867413776387874	P43603
PDR1	abundance - light_t0	light_t0	abundance	0.49477481403106	0.492209047466602	0.867465423861944	P12383
DSE4	abundance - light_t0	light_t0	abundance	0.577334885456055	0.492227898059433	0.867469826797809	P53753
PRD1	abundance - light_t0	light_t0	abundance	0.356705990833632	0.492467078373389	0.867525666787174	P25375
MSS51	abundance - light_t0	light_t0	abundance	-0.358911987119532	0.49250029351556	0.867533417605853	P32335
TIF4632	abundance - light_t0	light_t0	abundance	-0.458357990820742	0.492655786375166	0.86756969011218	P39936
EAF3	abundance - light_t0	light_t0	abundance	0.372907298360574	0.49324779034901	0.867707607897343	Q12432
FUN30	abundance - light_t0	light_t0	abundance	0.406307640411572	0.493260710057593	0.867710614568793	P31380
NTH2	abundance - light_t0	light_t0	abundance	0.34703372041728	0.494323577417052	0.867957497578311	P35172
NIP1	abundance - light_t0	light_t0	abundance	-0.353881962159973	0.49464456270602	0.868031875032439	P32497
SEC65	abundance - light_t0	light_t0	abundance	-0.370804249586921	0.494894824808676	0.868089806679962	P29478
SVL3	abundance - light_t0	light_t0	abundance	-0.519085441422958	0.49515044527676	0.868148926219261	Q03088
NUM1	abundance - light_t0	light_t0	abundance	-0.372022803605977	0.495399217332335	0.868206411007784	Q00402
TPM1	abundance - light_t0	light_t0	abundance	-0.497660265997082	0.496127533520043	0.86837441822515	P17536
SUC2	abundance - light_t0	light_t0	abundance	-0.387767081695887	0.496145557792413	0.868378570614186	P00724|P00724-2
PLB1	abundance - light_t0	light_t0	abundance	0.374137997609751	0.49620984141059	0.868393377988169	P39105
MNN10	abundance - light_t0	light_t0	abundance	-0.364263728080437	0.49640906269169	0.868439246347997	P50108
LSM12	abundance - light_t0	light_t0	abundance	-0.348837579707193	0.497277296539216	0.868638774254085	P38828
CDD1	abundance - light_t0	light_t0	abundance	0.496866764336298	0.497331185606527	0.868651138497875	Q06549
TPA1	abundance - light_t0	light_t0	abundance	-0.353320779920479	0.497724681071447	0.868741351131413	P40032
CIA1	abundance - light_t0	light_t0	abundance	-0.352365442502403	0.498333508989223	0.868880686875515	Q05583
SET2	abundance - light_t0	light_t0	abundance	-0.365789054213919	0.498547493833676	0.868929589000312	P46995
POM152	abundance - light_t0	light_t0	abundance	-0.350265410731994	0.49876318464779	0.868978844091226	P39685
SAR1	abundance - light_t0	light_t0	abundance	-0.348822012807589	0.499534946334789	0.869154780567213	P20606
GOS1	abundance - light_t0	light_t0	abundance	0.358330412561585	0.499636484583582	0.869177892808163	P38736
REX2	abundance - light_t0	light_t0	abundance	0.409678395407356	0.500059909209546	0.869274185205146	P54964
SLA2	abundance - light_t0	light_t0	abundance	0.418775880981493	0.50026211593998	0.869320119714283	P33338
YKL091C	abundance - light_t0	light_t0	abundance	0.357054415802198	0.500291316030707	0.869326750317009	P33324
GRX3	abundance - light_t0	light_t0	abundance	-0.37657396318891	0.500408901376178	0.86935344416873	Q03835
RPS3	abundance - light_t0	light_t0	abundance	-0.362649576870693	0.500521836390415	0.869379072051474	P05750
TYR1	abundance - light_t0	light_t0	abundance	-0.36411932131352	0.500531281351404	0.869381214902408	P20049
RIO1	abundance - light_t0	light_t0	abundance	0.723356771941239	0.500810403609646	0.869444509790656	Q12196
SGF73	abundance - light_t0	light_t0	abundance	0.399103876336216	0.500931557149429	0.869471963968231	P53165
YNL208W	abundance - light_t0	light_t0	abundance	-0.556480459600165	0.501024063839035	0.869492918811048	P40159
GSF2	abundance - light_t0	light_t0	abundance	0.362080340060786	0.501113204945841	0.869513104909341	Q04697
KGD2	abundance - light_t0	light_t0	abundance	-0.399184306547485	0.501767296325771	0.869661033793916	P19262
YPT10	abundance - light_t0	light_t0	abundance	-0.503872711780358	0.501980374974119	0.869709151122336	P38146
VMA10	abundance - light_t0	light_t0	abundance	-0.431382755471111	0.502087563129158	0.869733342876769	P48836
CAP2	abundance - light_t0	light_t0	abundance	0.38100598288576	0.502367100758536	0.869796390679713	P13517
YDR415C	abundance - light_t0	light_t0	abundance	0.34589395448922	0.502472782937873	0.869820210678537	Q04033
YBR085C	abundance - light_t0	light_t0	abundance	0.494637634549311	0.50262881275032	0.869855362741347	O43137
SXM1	abundance - light_t0	light_t0	abundance	-0.358017837254361	0.502701660631735	0.869871768190282	Q04175
NOC2	abundance - light_t0	light_t0	abundance	0.355946553310479	0.502709147429323	0.869873453993623	P39744
IRC19	abundance - light_t0	light_t0	abundance	-0.491088124366481	0.50315389496566	0.869973519557738	Q07843
KIN1	abundance - light_t0	light_t0	abundance	0.363406065154712	0.503243425623123	0.869993644820119	P13185
PMI40	abundance - light_t0	light_t0	abundance	0.416602911045659	0.504265539833494	0.870222961294736	P29952
HIR3	abundance - light_t0	light_t0	abundance	0.587055398916441	0.504305804543853	0.870231978324656	P47171
RMD5	abundance - light_t0	light_t0	abundance	0.339447493086235	0.504837897869133	0.870351019714208	Q12508
PHO90	abundance - light_t0	light_t0	abundance	0.557934883984679	0.5050086483161	0.870389174201294	P39535
PTA1	abundance - light_t0	light_t0	abundance	0.337167095688776	0.505498138197813	0.87049842721533	Q01329
ALD6	abundance - light_t0	light_t0	abundance	-0.504967676517298	0.506308807790778	0.870678962250526	P54115
PAN6	abundance - light_t0	light_t0	abundance	0.432523551195621	0.506609553136461	0.87074580989587	P40459
DCS1	abundance - light_t0	light_t0	abundance	0.361588069043676	0.507008250973802	0.870834323295555	Q06151
PHO13	abundance - light_t0	light_t0	abundance	-0.367615129220897	0.507116642688626	0.870858365975515	P19881
RPC25	abundance - light_t0	light_t0	abundance	-0.418450103634135	0.507134016200583	0.870862218812217	P35718
DIM1	abundance - light_t0	light_t0	abundance	0.353904999474695	0.507413967001735	0.870924270416022	P41819
SMC3	abundance - light_t0	light_t0	abundance	0.359397626291936	0.507459208078454	0.870934292586239	P47037
COQ2	abundance - light_t0	light_t0	abundance	0.486448782633508	0.50809533629077	0.871075048252923	P32378
URB2	abundance - light_t0	light_t0	abundance	0.417633423501866	0.508097478302681	0.871075521695846	P47108
PBI2	abundance - light_t0	light_t0	abundance	0.351018718821637	0.508369398322121	0.87113559519439	P0CT04
FAT1	abundance - light_t0	light_t0	abundance	0.366569284647003	0.508668946860119	0.871201707707906	P38225
MST1	abundance - light_t0	light_t0	abundance	-0.337653187520807	0.50877147426562	0.871224320662436	P07236
RPL12A|RPL12B	abundance - light_t0	light_t0	abundance	0.359406151712469	0.508811036746567	0.871233044251186	P0CX53|P0CX54
HOG1	abundance - light_t0	light_t0	abundance	-0.341159749600715	0.508882683513755	0.871248839467118	P32485
ERG2	abundance - light_t0	light_t0	abundance	0.425324922809441	0.509101303499514	0.871297012393557	P32352
RPL11A|RPL11B	abundance - light_t0	light_t0	abundance	-0.397239068404711	0.509254856847265	0.87133082633662	P0C0W9|Q3E757
PRP6	abundance - light_t0	light_t0	abundance	0.560787145660382	0.509417520961863	0.871366627184321	P19735
YOS9	abundance - light_t0	light_t0	abundance	0.393319701785625	0.509420655160098	0.871367316796361	Q99220
UTP20	abundance - light_t0	light_t0	abundance	0.367744391038777	0.509476800777645	0.871379669163795	P35194
YPK1	abundance - light_t0	light_t0	abundance	-0.391999699336467	0.51026787754693	0.871553458872357	P12688
ATP10	abundance - light_t0	light_t0	abundance	-0.487672154775642	0.510343822790039	0.871570118391437	P18496
RPS28B|RPS28A	abundance - light_t0	light_t0	abundance	-0.414586762701492	0.510502441213085	0.871604899350214	P0C0X0|Q3E7X9
TRM732	abundance - light_t0	light_t0	abundance	0.374659953484307	0.510704812297731	0.871649246807133	Q03496
TRS130	abundance - light_t0	light_t0	abundance	-0.384466937099051	0.511381119725591	0.871797230334156	Q03660
INP51	abundance - light_t0	light_t0	abundance	0.360046886868768	0.511951947523375	0.871921868454956	P40559
ZPR1	abundance - light_t0	light_t0	abundance	0.416066416369351	0.51198644181722	0.871929392391073	P53303
TRM82	abundance - light_t0	light_t0	abundance	0.356696105465647	0.512508972931567	0.872043259470592	Q03774
ADO1	abundance - light_t0	light_t0	abundance	-0.406019034505748	0.512714043933281	0.872087892099178	P47143
IST1	abundance - light_t0	light_t0	abundance	0.424817888367298	0.513087453028431	0.872169082715947	P53843
RSC9	abundance - light_t0	light_t0	abundance	-0.35590550887041	0.51335039045154	0.872226191581706	Q03124
RPE1	abundance - light_t0	light_t0	abundance	0.544071665477896	0.513529718493992	0.872265111593903	P46969
PCK1	abundance - light_t0	light_t0	abundance	-0.447991716775676	0.513608957104221	0.872282301395116	P10963
MDG1	abundance - light_t0	light_t0	abundance	-0.975542167874135	0.513686666006708	0.872299154852939	P53885
ASP1	abundance - light_t0	light_t0	abundance	0.355840281636748	0.513878628491981	0.872340768497048	P38986
TMN3	abundance - light_t0	light_t0	abundance	-0.354120270783311	0.514877738053975	0.872556918374147	P40071
ATP1	abundance - light_t0	light_t0	abundance	-0.342486314916312	0.515203561513741	0.872627249655423	P07251
MCP2	abundance - light_t0	light_t0	abundance	-0.433846152028201	0.515342532820379	0.872657223977396	Q06567
AI1	abundance - light_t0	light_t0	abundance	0.539241623586295	0.51534696346485	0.872658179378321	P03875
TPD3	abundance - light_t0	light_t0	abundance	0.33459912182616	0.515683363781769	0.872730677135615	P31383
PPZ1	abundance - light_t0	light_t0	abundance	0.488316694730279	0.51586754399594	0.872770334922858	P26570
EXG1	abundance - light_t0	light_t0	abundance	0.346857074561188	0.515937439697172	0.872785378435942	P23776
ARP2	abundance - light_t0	light_t0	abundance	0.334573372668462	0.516178519398257	0.872837238256959	P32381
LYS9	abundance - light_t0	light_t0	abundance	-0.371158771658336	0.517296607808883	0.873077203927324	P38999
POT1	abundance - light_t0	light_t0	abundance	0.573426739158883	0.517528494710384	0.873126858463512	P27796
VAM6	abundance - light_t0	light_t0	abundance	-0.484560226096087	0.51764320609107	0.873151407544619	Q07468
PEX13	abundance - light_t0	light_t0	abundance	0.534317077553872	0.517730251084983	0.873170029476377	P80667
RPS5	abundance - light_t0	light_t0	abundance	-0.37418017601608	0.518091520558971	0.873247259097641	P26783
ATP20	abundance - light_t0	light_t0	abundance	-0.621002040589757	0.518115891779219	0.873252465617642	Q12233
ADH5	abundance - light_t0	light_t0	abundance	-0.347624060134268	0.518499703859723	0.87333440453406	P38113
KRR1	abundance - light_t0	light_t0	abundance	0.36926804582457	0.518996166305077	0.87344023583033	P25586
IMP4	abundance - light_t0	light_t0	abundance	0.420607666249172	0.51929173977679	0.873503159519251	P53941
CCZ1	abundance - light_t0	light_t0	abundance	0.550604557065734	0.519987966754323	0.873651130064827	P38273
ISM1	abundance - light_t0	light_t0	abundance	-0.386839085733696	0.52026221278427	0.873709321142006	P48526
RFC4	abundance - light_t0	light_t0	abundance	0.362174957889814	0.520573216889778	0.873775246931154	P40339
PEX1	abundance - light_t0	light_t0	abundance	0.423059892809596	0.520897615759032	0.873843938806021	P24004
ATG11	abundance - light_t0	light_t0	abundance	0.33492837745708	0.520933766109165	0.873851589059073	Q12527
TRP3	abundance - light_t0	light_t0	abundance	-0.365196208601454	0.52110884634298	0.873888626975182	P00937
RSM25	abundance - light_t0	light_t0	abundance	-0.328467042662869	0.521171561479859	0.873901888962151	P40496
VPS16	abundance - light_t0	light_t0	abundance	-0.418181842646361	0.521484993140502	0.87396812665908	Q03308
VHS3	abundance - light_t0	light_t0	abundance	0.379930342661141	0.521583976778318	0.87398903047359	Q08438
RRP5	abundance - light_t0	light_t0	abundance	0.347884438343084	0.52174102028423	0.87402218141047	Q05022
YJR008W	abundance - light_t0	light_t0	abundance	-0.328763998507992	0.522121125661422	0.874102347208113	P47085
ARO2	abundance - light_t0	light_t0	abundance	-0.438287897753568	0.522175243456268	0.874113752578684	P28777
SCC4	abundance - light_t0	light_t0	abundance	0.408554664483248	0.522348544197256	0.874150261954727	P40090
AST2	abundance - light_t0	light_t0	abundance	-0.328332384548271	0.522780463995312	0.874241162675812	P39945
UTP22	abundance - light_t0	light_t0	abundance	0.343391764634256	0.522848429741974	0.874255454614633	P53254
AIM18	abundance - light_t0	light_t0	abundance	-0.328517599021016	0.523443786648988	0.874380508436853	P38884
QCR9	abundance - light_t0	light_t0	abundance	-0.504238061516383	0.523794252384459	0.874454006998295	P22289
RPS12	abundance - light_t0	light_t0	abundance	-0.360932551381214	0.524318875589396	0.874563868717462	P48589
SEF1	abundance - light_t0	light_t0	abundance	-0.357964498872308	0.524543508854646	0.874610850562156	P34228
TIF11	abundance - light_t0	light_t0	abundance	-0.391711030868809	0.524635686966743	0.874630119348686	P38912
TMA16	abundance - light_t0	light_t0	abundance	-0.486417431307051	0.524647322208185	0.874632551142716	Q08687
RPS0A	abundance - light_t0	light_t0	abundance	-0.83371640225121	0.524981810987557	0.874702419802594	P32905
MAK16	abundance - light_t0	light_t0	abundance	0.485565839505397	0.525294847338251	0.874767736929325	P10962
GCN20	abundance - light_t0	light_t0	abundance	-0.445448886704371	0.525508653525457	0.874812309892979	P43535
YML131W	abundance - light_t0	light_t0	abundance	-0.378452736714259	0.52561833719667	0.874835163740604	Q03102
DOG2	abundance - light_t0	light_t0	abundance	-0.356593181488858	0.525656987848685	0.874843215057971	P38773
DED1	abundance - light_t0	light_t0	abundance	0.371946374297221	0.525673448376311	0.874846643636009	P06634
YGR012W	abundance - light_t0	light_t0	abundance	0.32199811471706	0.525940501769685	0.874902242192355	P53206
PRS3	abundance - light_t0	light_t0	abundance	0.348117731611235	0.52614925158573	0.874945667985106	P38689
RFC3	abundance - light_t0	light_t0	abundance	0.325836077302131	0.526447800816729	0.875007722197472	P38629
MES1	abundance - light_t0	light_t0	abundance	-0.343880358554044	0.527153609220311	0.875154181646285	P00958
MNN1	abundance - light_t0	light_t0	abundance	0.470952001491803	0.527304732119914	0.875185495947241	P39106
BPT1	abundance - light_t0	light_t0	abundance	0.339962735605462	0.528127680491986	0.875355744450087	P14772
YLR345W	abundance - light_t0	light_t0	abundance	0.346460384415178	0.528178206335099	0.875366181917302	Q06137
TAF14	abundance - light_t0	light_t0	abundance	-0.392036254657894	0.528779300214828	0.875490220004083	P35189
CDC37	abundance - light_t0	light_t0	abundance	-0.414411874082292	0.529282428645209	0.875593852880406	P06101
RPN5	abundance - light_t0	light_t0	abundance	0.325139611566016	0.529466591888295	0.875631743152944	Q12250
NMT1	abundance - light_t0	light_t0	abundance	-0.328462989737869	0.530137102115869	0.875769501071083	P14743
BRR2	abundance - light_t0	light_t0	abundance	0.326675943574316	0.530210646664804	0.875784592403116	P32639
MCM6	abundance - light_t0	light_t0	abundance	0.387416882979938	0.530317610616797	0.87580653484927	P53091
AIM24	abundance - light_t0	light_t0	abundance	-0.348937566495771	0.531088524861114	0.875964450210605	P47127
NEO1	abundance - light_t0	light_t0	abundance	-0.435357266771962	0.531296783988197	0.876007041484485	P40527
VID27	abundance - light_t0	light_t0	abundance	-0.344365821830617	0.531552005714256	0.876059197253849	P40157
PWP2	abundance - light_t0	light_t0	abundance	0.357686990701054	0.531826668679703	0.876115276936997	P25635
HNT2	abundance - light_t0	light_t0	abundance	-0.394116045957007	0.532151683390089	0.876181571734218	P49775
SMB1	abundance - light_t0	light_t0	abundance	0.466395812954926	0.532361217199877	0.87622427373922	P40018
SIF2	abundance - light_t0	light_t0	abundance	0.316995118798451	0.533055436934644	0.876365542245941	P38262
NTH1	abundance - light_t0	light_t0	abundance	-0.380664906323573	0.533121506410765	0.876378970085287	P32356
BEM1	abundance - light_t0	light_t0	abundance	-0.522335639197899	0.533358117927942	0.876427034658868	P29366
YBP1	abundance - light_t0	light_t0	abundance	0.319208668152294	0.533437194417836	0.87644308969469	P38315
RPS8A|RPS8B	abundance - light_t0	light_t0	abundance	-0.392293924814456	0.533909630100208	0.876538922275207	P0CX39|P0CX40
SKP1	abundance - light_t0	light_t0	abundance	0.366771178649589	0.534298202224189	0.876617631963722	P52286
CHS5	abundance - light_t0	light_t0	abundance	0.351016707196069	0.534694877542889	0.876697879593397	Q12114
SEC26	abundance - light_t0	light_t0	abundance	-0.321871211357267	0.534816060691881	0.876722374197697	P41810
RSR1	abundance - light_t0	light_t0	abundance	-0.321864305178637	0.534965375210972	0.876752541582372	P13856
YKL033W	abundance - light_t0	light_t0	abundance	-0.32598224177745	0.535015342817846	0.876762633700334	Q86ZR7
VTC4	abundance - light_t0	light_t0	abundance	0.329249356344181	0.535396821485598	0.87683962772931	P47075
YMR209C	abundance - light_t0	light_t0	abundance	-0.319503766564188	0.535583405407784	0.876877251030739	Q03648
MIC26	abundance - light_t0	light_t0	abundance	-0.539594467747998	0.535873285611296	0.876935657705771	P50087
PRP9	abundance - light_t0	light_t0	abundance	0.378081407811519	0.535920970499366	0.876945260215071	P19736
BXI1	abundance - light_t0	light_t0	abundance	0.416560930040996	0.536256919105204	0.877012869173754	P48558
SIN3	abundance - light_t0	light_t0	abundance	-0.31518874957172	0.536371546812165	0.877035920765759	P22579
RRP1	abundance - light_t0	light_t0	abundance	0.38745856473315	0.536701470981094	0.877102220199362	P35178
YNL010W	abundance - light_t0	light_t0	abundance	0.314566704223087	0.536748756845535	0.877111716604521	P53981
NUP170	abundance - light_t0	light_t0	abundance	0.32347367677093	0.5367669641882	0.877115372788045	P38181
ARG8	abundance - light_t0	light_t0	abundance	-0.36500456927612	0.536803862392101	0.877122781582428	P18544
DOA1	abundance - light_t0	light_t0	abundance	0.332760179050525	0.53724717945804	0.877211725469621	P36037
GCD14	abundance - light_t0	light_t0	abundance	0.337914219572097	0.537334389001791	0.877229207398862	P46959
ENT2	abundance - light_t0	light_t0	abundance	0.321675472793006	0.537494177429716	0.87726122549865	Q05785
MDL1	abundance - light_t0	light_t0	abundance	-0.36952029926612	0.537668157389859	0.877296068284843	P33310
ERG4	abundance - light_t0	light_t0	abundance	-0.372133943720761	0.537755978005435	0.877313648516541	P25340
VAS1	abundance - light_t0	light_t0	abundance	-0.316778932429225	0.53779407807324	0.877321273951917	P07806|P07806-2
TIF3	abundance - light_t0	light_t0	abundance	-0.341823662915135	0.53807363499142	0.877377196136864	P34167
SCP160	abundance - light_t0	light_t0	abundance	-0.392446356663009	0.538526561251976	0.877467690754608	P06105
YOR093C	abundance - light_t0	light_t0	abundance	-0.365854573953905	0.538769073210265	0.87751608973438	Q12275
NUS1	abundance - light_t0	light_t0	abundance	-0.565848723904836	0.538804969482652	0.877523250433638	Q12063
YJL132W	abundance - light_t0	light_t0	abundance	0.373077415945616	0.538842836646133	0.877530803384913	P47014
CPR6	abundance - light_t0	light_t0	abundance	0.320814620528139	0.539002875461227	0.877562714301363	P53691
ATP2	abundance - light_t0	light_t0	abundance	-0.317503980035821	0.539077893009818	0.877577666690863	P00830
HAL5	abundance - light_t0	light_t0	abundance	0.83432037933147	0.539193500811339	0.877600702321616	P38970
TSR4	abundance - light_t0	light_t0	abundance	-0.421626536244637	0.539543183939552	0.877670326295772	P25040
BDF1	abundance - light_t0	light_t0	abundance	-0.352542417394532	0.540014396175465	0.87776402224487	P35817
SGT1	abundance - light_t0	light_t0	abundance	0.313262316387699	0.540202824731971	0.877801449261887	Q08446
SNZ3|SNZ2	abundance - light_t0	light_t0	abundance	-0.367536310620505	0.540466861548359	0.877853855585369	P43545|P53824
POM33	abundance - light_t0	light_t0	abundance	0.39152104614652	0.540469459722193	0.877854371050491	Q12164
SGM1	abundance - light_t0	light_t0	abundance	0.406611245800212	0.540590256995763	0.877878331842975	P47166
PTC6	abundance - light_t0	light_t0	abundance	0.443806910252715	0.540638725306549	0.877887943152112	P25646
KTR6	abundance - light_t0	light_t0	abundance	-0.401009750574112	0.541300634597998	0.878019049109432	P54070
YGR237C	abundance - light_t0	light_t0	abundance	0.389784440371914	0.542014018659793	0.878160035946137	P50089
ZTA1	abundance - light_t0	light_t0	abundance	-0.355928839934349	0.542624175634416	0.878280363579824	P38230
URA10	abundance - light_t0	light_t0	abundance	-0.38299939326047	0.54315398441918	0.878384653316563	P30402
ERG20	abundance - light_t0	light_t0	abundance	-0.353476995370131	0.543245715100255	0.878402691813571	P08524
LDH1	abundance - light_t0	light_t0	abundance	0.321365406191712	0.543360293464224	0.878425215707475	P38139
LSM7	abundance - light_t0	light_t0	abundance	0.358995881786699	0.543597589452577	0.878471836990873	P53905
CYT2	abundance - light_t0	light_t0	abundance	-0.36387595440592	0.544548875695522	0.878658376718169	Q00873
MSS116	abundance - light_t0	light_t0	abundance	-0.323104593998925	0.545085935325725	0.878763437181479	P15424
HMF1	abundance - light_t0	light_t0	abundance	0.420622146486068	0.545536324498051	0.878851402875473	P40037
TIM9	abundance - light_t0	light_t0	abundance	-0.390461994207588	0.546146189558867	0.878970312618835	O74700
YLL032C	abundance - light_t0	light_t0	abundance	0.320558694971663	0.546288935937313	0.8789981111947	Q07834
ALD5	abundance - light_t0	light_t0	abundance	-0.416877808097909	0.546352673500701	0.879010519389596	P40047
SIP3	abundance - light_t0	light_t0	abundance	0.385663656307253	0.546405607152868	0.879020822384549	P38717
SEN34	abundance - light_t0	light_t0	abundance	0.436215895081747	0.546669578111424	0.879072175453751	P39707
YNL040W	abundance - light_t0	light_t0	abundance	-0.311742145882235	0.546722371346136	0.879082440650385	P53960
YLF2	abundance - light_t0	light_t0	abundance	-0.632236790170943	0.547317867719119	0.879198109285883	P38746
COX2	abundance - light_t0	light_t0	abundance	-0.553019547953845	0.547857641113005	0.879302763307077	P00410
CUS1	abundance - light_t0	light_t0	abundance	0.358588504249593	0.548071493487449	0.879344175962755	Q02554
AEP1	abundance - light_t0	light_t0	abundance	0.565987035634144	0.548350954667873	0.879398250993228	P32493
ECM31	abundance - light_t0	light_t0	abundance	0.306010195000324	0.548912756591502	0.879506811712385	P38122
PCS60	abundance - light_t0	light_t0	abundance	0.377045586856987	0.54924486085295	0.879570894558572	P38137
CDC25	abundance - light_t0	light_t0	abundance	0.31062637035196	0.549491449629916	0.879618432256797	P04821
PFK2	abundance - light_t0	light_t0	abundance	-0.346670141564766	0.549887292810176	0.879694664980414	P16862
ATH1	abundance - light_t0	light_t0	abundance	0.449983155762829	0.550209655378997	0.87975667528409	P48016
SRV2	abundance - light_t0	light_t0	abundance	0.529396739539048	0.550824089731129	0.879874692228285	P17555
HSC82	abundance - light_t0	light_t0	abundance	-0.30449656295751	0.551239817184934	0.879954411406219	P15108
RQC2	abundance - light_t0	light_t0	abundance	0.312705617860093	0.551332782982048	0.879972223892782	Q12532
HFD1	abundance - light_t0	light_t0	abundance	0.317239950720286	0.551496527486339	0.88000358491076	Q04458
HRP1	abundance - light_t0	light_t0	abundance	0.323329225284027	0.551539117579997	0.880011739254454	Q99383
RCL1	abundance - light_t0	light_t0	abundance	0.30791527490569	0.551687793124841	0.880040196144209	Q08096
SAF1	abundance - light_t0	light_t0	abundance	0.3082875686136	0.551917623559815	0.880084159742244	P38352
TRM112	abundance - light_t0	light_t0	abundance	0.363849903420843	0.552251883980188	0.880148041966788	P53738
UTP4	abundance - light_t0	light_t0	abundance	0.327862421291244	0.552905845358865	0.880272827244227	Q06679
MRPL3	abundance - light_t0	light_t0	abundance	-0.326506035431981	0.552934908399438	0.880278366861941	P36516
MRP7	abundance - light_t0	light_t0	abundance	-0.31047304368898	0.552951268047195	0.880281484899125	P12687
APM1	abundance - light_t0	light_t0	abundance	-0.348835358282573	0.553298520517838	0.880347630559495	Q00776
MAE1	abundance - light_t0	light_t0	abundance	0.335815113456674	0.553705784667225	0.880425114347941	P36013
SHM1	abundance - light_t0	light_t0	abundance	0.348545868152058	0.553850895363233	0.880452698050806	P37292
UBC8	abundance - light_t0	light_t0	abundance	0.427663660929434	0.554450655290085	0.880566569937556	P28263
PRP4	abundance - light_t0	light_t0	abundance	-0.299397888640564	0.554700669031287	0.880613974120691	P20053
SRB4	abundance - light_t0	light_t0	abundance	-0.309294229576178	0.554731313889326	0.880619781990395	P32569
TCB3	abundance - light_t0	light_t0	abundance	-0.304793505692525	0.554852888421325	0.88064281745204	Q03640
TFC4	abundance - light_t0	light_t0	abundance	-0.318864623078098	0.554873990434077	0.880646814872588	P33339
PFK1	abundance - light_t0	light_t0	abundance	-0.302336877193919	0.555003790033438	0.880671397330705	P16861
MNN2	abundance - light_t0	light_t0	abundance	0.308842341651372	0.555178755826795	0.880704517693878	P38069
RBG1	abundance - light_t0	light_t0	abundance	-0.333247124088099	0.556271423792016	0.880910940397206	P39729
TEX1	abundance - light_t0	light_t0	abundance	0.444862176271032	0.556321955465706	0.880920469369198	P53851
SNX4	abundance - light_t0	light_t0	abundance	0.338620557488152	0.556577256923221	0.880968589342349	P47057
RPL38	abundance - light_t0	light_t0	abundance	0.312004849575611	0.556806566232195	0.881011777097641	P49167
RHO3	abundance - light_t0	light_t0	abundance	0.46213707855696	0.557472299893494	0.881136982950847	Q00245
RIM11	abundance - light_t0	light_t0	abundance	-0.334616724039417	0.557540673093	0.881149827115313	P38615
GCN5	abundance - light_t0	light_t0	abundance	-0.304542443989916	0.558188278007395	0.881271344633295	Q03330
PUP3	abundance - light_t0	light_t0	abundance	-0.423548088871819	0.558290128859682	0.881290433463878	P25451
VAC14	abundance - light_t0	light_t0	abundance	0.310834425634106	0.558329856749383	0.881297877579114	Q06708
SBH2	abundance - light_t0	light_t0	abundance	0.368231061222748	0.558864238357252	0.881397918040706	P52871
FAS2	abundance - light_t0	light_t0	abundance	-0.312185847567963	0.559127164462728	0.881447078017746	P19097
IPP1	abundance - light_t0	light_t0	abundance	-0.36108739653099	0.559560144830392	0.881527944728324	P00817
EPT1	abundance - light_t0	light_t0	abundance	-0.427616621359636	0.559881673088846	0.881587924450802	P22140
DCS2	abundance - light_t0	light_t0	abundance	-0.352988394847979	0.559915600479621	0.8815942499184	Q12123
COQ4	abundance - light_t0	light_t0	abundance	-0.384656708296995	0.560576570305735	0.8817173473157	O13525
OTU1	abundance - light_t0	light_t0	abundance	0.294338664345045	0.560924268326437	0.881781999063902	P43558
ENV10	abundance - light_t0	light_t0	abundance	0.400145064372842	0.561626158764049	0.881912295040851	Q99382
FPR3	abundance - light_t0	light_t0	abundance	0.312179778264298	0.561829466397181	0.88194998258251	P38911
FAP7	abundance - light_t0	light_t0	abundance	-0.364587788520102	0.562159996654116	0.882011202316735	Q12055
VTC1	abundance - light_t0	light_t0	abundance	0.344708600624375	0.563037073087022	0.882173344178873	P40046
RPS20	abundance - light_t0	light_t0	abundance	-0.335567676999379	0.5635955707366	0.882276359536019	P38701
THI7	abundance - light_t0	light_t0	abundance	0.489660009671131	0.564797888496888	0.882497517902882	Q05998
MRT4	abundance - light_t0	light_t0	abundance	0.294815609939041	0.564965559295413	0.882528293829468	P33201
SPT8	abundance - light_t0	light_t0	abundance	-0.366461210824274	0.565755000961554	0.882672979243484	P38915
THI6	abundance - light_t0	light_t0	abundance	0.37539492635485	0.56646171232914	0.882802200204351	P41835
CEM1	abundance - light_t0	light_t0	abundance	-0.791183471970995	0.566906000676987	0.882883291945615	P39525
NAT5	abundance - light_t0	light_t0	abundance	0.438621382519	0.567017004462256	0.882903534896323	Q08689
ATP4	abundance - light_t0	light_t0	abundance	-0.360107103646519	0.567281422760359	0.882951726756384	P05626
SPF1	abundance - light_t0	light_t0	abundance	-0.293005484552619	0.567364694188387	0.882966895273904	P39986
RKM1	abundance - light_t0	light_t0	abundance	0.291121592414838	0.567672384740199	0.883022909338822	Q08961
AOS1	abundance - light_t0	light_t0	abundance	-0.305547214299901	0.567810593216406	0.883048052295147	Q06624
PUF2	abundance - light_t0	light_t0	abundance	0.371687337413396	0.567812506409454	0.883048400268355	Q12221
VPS75	abundance - light_t0	light_t0	abundance	-0.489415248290146	0.567817913846975	0.883049383766577	P53853
APT1	abundance - light_t0	light_t0	abundance	0.295840371075984	0.568453214752994	0.883164816511132	P49435
YPI1	abundance - light_t0	light_t0	abundance	0.371930211214295	0.568828099683376	0.883232825416877	P43587
SEC31	abundance - light_t0	light_t0	abundance	-0.346461447783596	0.568870389572906	0.883240492372769	P38968
PTC3	abundance - light_t0	light_t0	abundance	-0.29418535361488	0.56922279365413	0.883304342426542	P34221
GPI10	abundance - light_t0	light_t0	abundance	0.390157071253677	0.569405192926931	0.883337362875584	P30777
PAN2	abundance - light_t0	light_t0	abundance	0.349470000709529	0.569441925041878	0.883344010372642	P53010
SPE2	abundance - light_t0	light_t0	abundance	0.307273455577782	0.569461023044213	0.883347466283629	P21182
EXO70	abundance - light_t0	light_t0	abundance	0.425190707848567	0.569468329174429	0.883348788322506	P19658
HMG1	abundance - light_t0	light_t0	abundance	0.317173287936247	0.569723036029344	0.883394858615567	P12683
NOP6	abundance - light_t0	light_t0	abundance	0.40793467879986	0.5700617717998	0.883456071353025	Q07623
MCM3	abundance - light_t0	light_t0	abundance	-0.386767396069375	0.5701015038637	0.883463247099391	P24279
RPN8	abundance - light_t0	light_t0	abundance	0.343096135492527	0.571117369364586	0.883646416226898	Q08723
TRM5	abundance - light_t0	light_t0	abundance	0.301507207591811	0.571729898216273	0.883756582351423	P38793
ADE17	abundance - light_t0	light_t0	abundance	0.514789780119151	0.571862067043103	0.883780326163423	P38009
IMO32	abundance - light_t0	light_t0	abundance	-0.380737937140154	0.572485573645711	0.883892206938604	P53219
PRE4	abundance - light_t0	light_t0	abundance	0.413917154267995	0.572802945358189	0.883949072795474	P30657
DMA2	abundance - light_t0	light_t0	abundance	0.418290358253808	0.573085346778353	0.883999625950857	P53924
CKB1	abundance - light_t0	light_t0	abundance	-0.377263905368759	0.573441557664857	0.8840633290837	P43639
HXT5	abundance - light_t0	light_t0	abundance	-0.361610505877993	0.573865683885559	0.884139086696879	P38695
CDS1	abundance - light_t0	light_t0	abundance	-0.298215971971822	0.574106741321778	0.884182100372246	P38221
TVP23	abundance - light_t0	light_t0	abundance	0.367640165560213	0.574480286725864	0.88424869180784	P38962
SSH1	abundance - light_t0	light_t0	abundance	0.374403052322277	0.574894114165876	0.884322374917078	P38353
ARD1	abundance - light_t0	light_t0	abundance	0.532785359647883	0.575034284718256	0.884347311403989	P07347
RPS29A	abundance - light_t0	light_t0	abundance	0.284837869144129	0.575159788948615	0.884369629616182	P41057
YER152C	abundance - light_t0	light_t0	abundance	0.471760247320149	0.575166629220671	0.884370845763057	P10356
PKC1	abundance - light_t0	light_t0	abundance	0.300991211223687	0.575259006776518	0.884387267264795	P24583
YPR114W	abundance - light_t0	light_t0	abundance	0.330722702062192	0.575961583070178	0.884512008308964	Q06107
ERG13	abundance - light_t0	light_t0	abundance	0.357163066769218	0.576018205128759	0.884522049724464	P54839
NCA2	abundance - light_t0	light_t0	abundance	-0.353473146987042	0.576330284874523	0.884577362955766	Q12374
DNF1	abundance - light_t0	light_t0	abundance	0.303658041097352	0.576519814087465	0.884610929390447	P32660
LHP1	abundance - light_t0	light_t0	abundance	0.292736582665332	0.576535145177757	0.884613643738677	P33399
TAH18	abundance - light_t0	light_t0	abundance	0.328361690432805	0.576850271150921	0.884669408078812	Q12181
RSP5	abundance - light_t0	light_t0	abundance	0.293847855000083	0.577870701036119	0.884849612930709	P39940
PGM2	abundance - light_t0	light_t0	abundance	-0.401092460802073	0.578100753863823	0.884890161805649	P37012
RPN9	abundance - light_t0	light_t0	abundance	0.293977035653704	0.57815511437023	0.884899739161687	Q04062
RPN11	abundance - light_t0	light_t0	abundance	-0.325260286462366	0.578160936872341	0.884900764888687	P43588
MNN11	abundance - light_t0	light_t0	abundance	0.292222907249521	0.578203822515838	0.884908319318458	P46985
PRR1	abundance - light_t0	light_t0	abundance	0.373377286041078	0.578239581221036	0.884914617559385	P28708
YIL108W	abundance - light_t0	light_t0	abundance	0.302797919467772	0.579060477613655	0.885059014109682	P40483
REH1	abundance - light_t0	light_t0	abundance	0.299542332633699	0.579094044664978	0.885064910878952	Q06709
SPT15	abundance - light_t0	light_t0	abundance	-0.368445826669087	0.579351703971893	0.885110154098858	P13393
RAD3	abundance - light_t0	light_t0	abundance	-0.316788353501739	0.580323652978727	0.885280501594892	P06839
VMA2	abundance - light_t0	light_t0	abundance	-0.309472700174203	0.580730493896253	0.885351656204025	P16140
PRS5	abundance - light_t0	light_t0	abundance	0.300722863222761	0.58136996796384	0.885463319052953	Q12265
RVB1	abundance - light_t0	light_t0	abundance	0.288996062513144	0.582114815241375	0.885593107908864	Q03940
CRN1	abundance - light_t0	light_t0	abundance	-0.283865861973637	0.582214540168566	0.885610462548786	Q06440
DPH5	abundance - light_t0	light_t0	abundance	-0.289604080615628	0.582325793164549	0.885629817149753	P32469
APA1	abundance - light_t0	light_t0	abundance	-0.321666299667178	0.582836450847796	0.885718571925755	P16550
TRR1	abundance - light_t0	light_t0	abundance	-0.306858995325044	0.583339100651551	0.885805800466696	P29509
PDS5	abundance - light_t0	light_t0	abundance	0.287481820697468	0.585181775155909	0.886124437751915	Q04264
RAD23	abundance - light_t0	light_t0	abundance	-0.301292190831746	0.585222562574784	0.886131470642427	P32628
BRO1	abundance - light_t0	light_t0	abundance	-0.288537621911191	0.585277596682977	0.886140958683482	P48582
RNR2	abundance - light_t0	light_t0	abundance	0.349918647387044	0.585528954534964	0.886184273416501	P09938
THI80	abundance - light_t0	light_t0	abundance	-0.30635577192411	0.585744901152546	0.886221459670087	P35202
YSC84	abundance - light_t0	light_t0	abundance	-0.3730560929815	0.585824451283842	0.886235152169671	P32793
ADE3	abundance - light_t0	light_t0	abundance	-0.288051585003963	0.585919679430703	0.886251538901278	P07245
SUP35	abundance - light_t0	light_t0	abundance	0.295402395146028	0.58607106346135	0.88627757914698	P05453
YKR018C	abundance - light_t0	light_t0	abundance	0.305978407149488	0.586394582267549	0.886333189120749	P36114
MRX12	abundance - light_t0	light_t0	abundance	0.300051960949293	0.586490946205987	0.88634974270439	P47084
YBL055C	abundance - light_t0	light_t0	abundance	0.279571429111396	0.586524177160571	0.886355450064042	P34220
ESS1	abundance - light_t0	light_t0	abundance	-0.39327195868755	0.586555190518519	0.886360776038159	P22696
HSP10	abundance - light_t0	light_t0	abundance	-0.456024536881092	0.586777543105096	0.886398946392532	P38910
YHL018W	abundance - light_t0	light_t0	abundance	0.350851939855721	0.587513318399444	0.886525071301694	P38744
RAD27	abundance - light_t0	light_t0	abundance	0.322663961448319	0.58764191245039	0.886547085853053	P26793
NMA111	abundance - light_t0	light_t0	abundance	0.287854716619612	0.589172241317944	0.886808415062634	P53920
EDC3	abundance - light_t0	light_t0	abundance	0.331926039086018	0.590627704552951	0.887055845161198	P39998
FAR8	abundance - light_t0	light_t0	abundance	-0.301624062757999	0.590653260109321	0.887060179966333	Q05040
ARG1	abundance - light_t0	light_t0	abundance	-0.275438239260226	0.591603527590164	0.887221131115149	P22768
MCT1	abundance - light_t0	light_t0	abundance	0.739021919227683	0.591689243065882	0.887235626584195	Q12283
RCO1	abundance - light_t0	light_t0	abundance	-0.586440516376545	0.591878385672807	0.887267599586843	Q04779
CTK1	abundance - light_t0	light_t0	abundance	0.423533393908917	0.591945400969527	0.887278923622132	Q03957
NAB6	abundance - light_t0	light_t0	abundance	0.44437233322383	0.592067509932734	0.887299551364727	Q03735
TIF1	abundance - light_t0	light_t0	abundance	-0.297808170011753	0.592110387988374	0.887306792920073	P10081
SSQ1	abundance - light_t0	light_t0	abundance	0.282593041207759	0.592384177382297	0.887353010514364	Q05931
RMT2	abundance - light_t0	light_t0	abundance	0.276989341097551	0.59330831781105	0.887508732437128	Q03305
JIP5	abundance - light_t0	light_t0	abundance	-0.308357141504747	0.593853934052994	0.887600469321398	Q06214
NCE103	abundance - light_t0	light_t0	abundance	0.364393270398583	0.594368213521297	0.887686800539903	P53615
YPL225W	abundance - light_t0	light_t0	abundance	0.281988203749876	0.595361977820611	0.887853246892127	Q08971
YMC1	abundance - light_t0	light_t0	abundance	-0.326584456838235	0.595941584171692	0.887950098025746	P32331
RPN6	abundance - light_t0	light_t0	abundance	0.277961849571037	0.596205424830377	0.887994129920587	Q12377
EMP70	abundance - light_t0	light_t0	abundance	-0.310268485876684	0.596542040336214	0.888050256863815	P32802
TEF1	abundance - light_t0	light_t0	abundance	-0.286128529427203	0.59661372964528	0.88806220300489	P02994
RAD17	abundance - light_t0	light_t0	abundance	0.380901271973905	0.59751603573502	0.888212343513642	P48581
RTC5	abundance - light_t0	light_t0	abundance	0.277374976618892	0.59765233246243	0.888234987794733	Q12108
GYL1	abundance - light_t0	light_t0	abundance	0.348821076832533	0.597965871225163	0.888287044183912	Q04322
HEM4	abundance - light_t0	light_t0	abundance	0.272525062461263	0.598487481468098	0.888373539023504	P06174
UBP15	abundance - light_t0	light_t0	abundance	0.269537041569225	0.598587756700223	0.888390151590208	P50101
OST5	abundance - light_t0	light_t0	abundance	0.288284160777839	0.59871158941677	0.888410660095758	Q92316
ERV2	abundance - light_t0	light_t0	abundance	-0.760447776223673	0.599774548017231	0.888586392028166	Q12284
FMT1	abundance - light_t0	light_t0	abundance	-0.306363077399651	0.599951234057083	0.88861554873247	P32785
GEF1	abundance - light_t0	light_t0	abundance	0.299277545192716	0.600125067189343	0.888644219761343	P37020
GLY1	abundance - light_t0	light_t0	abundance	0.485570565580235	0.600441866048602	0.888696432785161	P37303
RAT1	abundance - light_t0	light_t0	abundance	0.265248957664801	0.600527318361074	0.888710508175585	Q02792
PRP28	abundance - light_t0	light_t0	abundance	0.314006795234604	0.600895172576053	0.888771059142874	P23394
SEC8	abundance - light_t0	light_t0	abundance	0.278018072414683	0.601035396779039	0.888794123529361	P32855
ATG7	abundance - light_t0	light_t0	abundance	0.327259621385533	0.601061219864261	0.888798369924528	P38862
NOP58	abundance - light_t0	light_t0	abundance	0.26638915002433	0.601200056868556	0.888821194976605	Q12499
RFA2	abundance - light_t0	light_t0	abundance	-0.393728563472099	0.601261238911948	0.888831250439962	P26754
OM45	abundance - light_t0	light_t0	abundance	-0.269831612780675	0.601634695763043	0.888892589845642	P16547
PTC4	abundance - light_t0	light_t0	abundance	0.324553718783684	0.601636536133249	0.888892891954493	P38089
CIS3	abundance - light_t0	light_t0	abundance	0.382105445673325	0.60186339592652	0.888930119899716	P47001
SKY1	abundance - light_t0	light_t0	abundance	-0.304141640673322	0.601937960127278	0.888942350521463	Q03656
MOB2	abundance - light_t0	light_t0	abundance	0.441265685516417	0.602386297035925	0.889015833606721	P43563
IDP1	abundance - light_t0	light_t0	abundance	-0.275083303127443	0.602958332370473	0.889109449978484	P21954
RHO5	abundance - light_t0	light_t0	abundance	-0.313669627520435	0.603105519401408	0.889133512312935	P53879
NPP1	abundance - light_t0	light_t0	abundance	0.391342732139594	0.603744384478736	0.88923783391923	P25353
ERG9	abundance - light_t0	light_t0	abundance	0.27285338307035	0.604594029094395	0.889376270362813	P29704
HYR1	abundance - light_t0	light_t0	abundance	-0.352491662650149	0.604768582714978	0.88940466833573	P40581
RAD53	abundance - light_t0	light_t0	abundance	0.307625348129338	0.604814527502272	0.889412140628503	P22216
YMR315W	abundance - light_t0	light_t0	abundance	-0.316128961762545	0.604819799871024	0.889412998042761	Q04869
RRP12	abundance - light_t0	light_t0	abundance	0.263980057315016	0.605002417444433	0.889442687859106	Q12754
SDH3	abundance - light_t0	light_t0	abundance	-0.36313054260531	0.605462513834529	0.889517419323922	P33421
YJR096W	abundance - light_t0	light_t0	abundance	-0.266326284545544	0.607125168880677	0.889786637022071	P47137
CHS1	abundance - light_t0	light_t0	abundance	-0.385933216036223	0.607315172991796	0.889817319043938	P08004
STE11	abundance - light_t0	light_t0	abundance	0.274598446098288	0.607660596116408	0.889873054521272	P23561
FUM1	abundance - light_t0	light_t0	abundance	-0.267398565426539	0.607804072497719	0.88989618846896	P08417
MRPL4	abundance - light_t0	light_t0	abundance	-0.373443188918042	0.60793629978106	0.88991750002204	P36517
CMS1	abundance - light_t0	light_t0	abundance	-0.265730082200767	0.608709860190836	0.890042012446302	Q07897
SEA4	abundance - light_t0	light_t0	abundance	-0.259056109627978	0.608892596332713	0.890071384572105	P38164
TAF2	abundance - light_t0	light_t0	abundance	0.284014231456865	0.609177482525331	0.890117144516	P23255
MDL2	abundance - light_t0	light_t0	abundance	0.337487969959398	0.609499595315651	0.890168838127202	P33311
NHP10	abundance - light_t0	light_t0	abundance	0.283122359459308	0.609770759195692	0.890212317615285	Q03435
DRS2	abundance - light_t0	light_t0	abundance	0.339302977151161	0.609779380387215	0.890213699406569	P39524
YNR048W	abundance - light_t0	light_t0	abundance	0.352868706776328	0.610196895667799	0.890280576506255	P53740
MSB3	abundance - light_t0	light_t0	abundance	-0.307988509038411	0.610275628411556	0.890293178693343	P48566
LEU4	abundance - light_t0	light_t0	abundance	0.267455509121048	0.610576543157786	0.890341317299868	P06208|P06208-2
RPL16A	abundance - light_t0	light_t0	abundance	-0.316598318594585	0.610757944883294	0.890370316497792	P26784
UBP16	abundance - light_t0	light_t0	abundance	0.333591017683113	0.611540499005212	0.89049524137274	Q02863
RSC58	abundance - light_t0	light_t0	abundance	-0.310844753005078	0.612338911371726	0.890622404735982	Q07979
UTP21	abundance - light_t0	light_t0	abundance	0.31448638926665	0.612600920021673	0.890664070590081	Q06078
CKA2	abundance - light_t0	light_t0	abundance	-0.298992303807617	0.612952228165659	0.890719887480704	P19454
MAP2	abundance - light_t0	light_t0	abundance	0.288048703342375	0.613099828081384	0.890743321599304	P38174
SCL1	abundance - light_t0	light_t0	abundance	0.265566726101461	0.61326868902597	0.890770118962072	P21243
PUS1	abundance - light_t0	light_t0	abundance	0.270851143145702	0.613500050563522	0.890806813510689	Q12211
AIM41	abundance - light_t0	light_t0	abundance	0.342342223558022	0.614208543424555	0.890919029153204	Q12032
NUT1	abundance - light_t0	light_t0	abundance	-0.262388276748466	0.615040126069052	0.891050446668882	P53114
CCT7	abundance - light_t0	light_t0	abundance	-0.25613255728767	0.615130620588981	0.89106472868903	P42943
PHO81	abundance - light_t0	light_t0	abundance	-0.257311037123404	0.61655195802398	0.891288556662822	P17442
SET5	abundance - light_t0	light_t0	abundance	0.290277152475059	0.616553108936475	0.891288737532387	P38890
CDC12	abundance - light_t0	light_t0	abundance	-0.264203088416914	0.616954181780768	0.891351730779717	P32468
SPC2	abundance - light_t0	light_t0	abundance	0.279186713011498	0.61750039931145	0.891437403401325	Q04969
UTR2	abundance - light_t0	light_t0	abundance	0.263474608156143	0.617510488327551	0.891438984563155	P32623
IAH1	abundance - light_t0	light_t0	abundance	0.281148732621168	0.618249026774118	0.891554604176114	P41734
NCB2	abundance - light_t0	light_t0	abundance	-0.263399883451809	0.618676706345034	0.891621445703439	Q92317
CYS3	abundance - light_t0	light_t0	abundance	0.281308938248207	0.618711226104844	0.891626837161788	P31373
SHS1	abundance - light_t0	light_t0	abundance	0.297847782389698	0.618733832185367	0.891630367595051	Q07657
RPL26B	abundance - light_t0	light_t0	abundance	-0.294559579193304	0.618901906363805	0.891656608838461	P53221
POB3	abundance - light_t0	light_t0	abundance	-0.275870650182547	0.618976122856757	0.891668192136514	Q04636
GRS2	abundance - light_t0	light_t0	abundance	0.256975460563101	0.619262876898329	0.891712923851952	Q06817
SNU71	abundance - light_t0	light_t0	abundance	0.262301121401565	0.61979247250747	0.891795440191321	P53207
GIS2	abundance - light_t0	light_t0	abundance	0.394512513191806	0.619941739094213	0.891818674719063	P53849
BUD6	abundance - light_t0	light_t0	abundance	0.264918284389489	0.620875523916169	0.89196379957357	P41697
SEC39	abundance - light_t0	light_t0	abundance	0.266298781942827	0.621322227988902	0.89203308681747	Q12745
MCK1	abundance - light_t0	light_t0	abundance	-0.253506405762983	0.621968786391224	0.892133215744878	P21965
SGN1	abundance - light_t0	light_t0	abundance	-0.298801168739834	0.622262476203871	0.892178636549221	P40561
PRP43	abundance - light_t0	light_t0	abundance	0.26699039019709	0.622520885028635	0.892218569324285	P53131
TOP1	abundance - light_t0	light_t0	abundance	0.258733193932931	0.622540567648323	0.892221609732698	P04786
MRPL16	abundance - light_t0	light_t0	abundance	-0.340322064103011	0.622759489040666	0.892255415339305	P38064
RPL6A	abundance - light_t0	light_t0	abundance	-0.269375094534624	0.622795615523196	0.892260991913567	Q02326
UFD1	abundance - light_t0	light_t0	abundance	0.267108632037121	0.62365251346639	0.892393095801008	P53044
MTF2	abundance - light_t0	light_t0	abundance	0.320625658345071	0.6242470640869	0.892484564642633	P10849
ARG3	abundance - light_t0	light_t0	abundance	0.300157327533842	0.625035647777519	0.892605644932063	P05150
CAM1	abundance - light_t0	light_t0	abundance	0.310092609207453	0.625077532743158	0.892612068384059	P29547
BMT5	abundance - light_t0	light_t0	abundance	-0.262727921526262	0.625519895666659	0.892679862001308	P40493
RPC11	abundance - light_t0	light_t0	abundance	0.31913721479205	0.62574171639822	0.892713824568208	Q04307
MSH2	abundance - light_t0	light_t0	abundance	0.270250616718051	0.62606151467841	0.892762750481521	P25847
NPL4	abundance - light_t0	light_t0	abundance	0.268340153412492	0.626356874340166	0.892807897910517	P33755
RPL36A	abundance - light_t0	light_t0	abundance	0.4067326350268	0.626433894277439	0.892819664604193	P05745
SNF4	abundance - light_t0	light_t0	abundance	-0.259639403430923	0.626617780543244	0.892847747319585	P12904
SSA1	abundance - light_t0	light_t0	abundance	-0.376578955632794	0.627515181889611	0.892984585643923	P10591
BAP2	abundance - light_t0	light_t0	abundance	-0.256688258417248	0.627598599024678	0.892997287575875	P38084
PSD1	abundance - light_t0	light_t0	abundance	-0.363789054100333	0.62799809920565	0.893058077715512	P39006
TCB1	abundance - light_t0	light_t0	abundance	-0.259666118434873	0.628646202081085	0.893156549821437	Q12466
LSG1	abundance - light_t0	light_t0	abundance	-0.280218195029601	0.628984798529673	0.89320792374321	P53145
ATP5	abundance - light_t0	light_t0	abundance	-0.296834647887284	0.629101451248117	0.893225611565825	P09457
HXT7	abundance - light_t0	light_t0	abundance	-0.470191340555965	0.629368274340897	0.893266047407419	P39004
NAT2	abundance - light_t0	light_t0	abundance	-0.259311428589412	0.629394362884398	0.893269999365466	P37293
MRPL6	abundance - light_t0	light_t0	abundance	-0.336174889830244	0.629529051590228	0.893290397693934	P32904
GRS1	abundance - light_t0	light_t0	abundance	-0.253831077216632	0.629680926239861	0.893313389447487	P38088|P38088-2
DLD2	abundance - light_t0	light_t0	abundance	-0.31978958036731	0.629821647447685	0.893334683880652	P46681
VID28	abundance - light_t0	light_t0	abundance	0.301656139942401	0.629999344565217	0.893361561498359	P40547
CMC2	abundance - light_t0	light_t0	abundance	0.289389490453773	0.63010471155709	0.893377492410348	Q3E7A4
RCY1	abundance - light_t0	light_t0	abundance	0.302926336473537	0.63014526642197	0.893383622815247	P39531
POL3	abundance - light_t0	light_t0	abundance	0.332703254381552	0.630346550021726	0.893414039067715	P15436
NPL6	abundance - light_t0	light_t0	abundance	0.24974968961619	0.630445712043755	0.893429017202599	P32832
YMR090W	abundance - light_t0	light_t0	abundance	-0.306807776349497	0.630509057206604	0.893438583101834	Q04304
CAF16	abundance - light_t0	light_t0	abundance	-0.262943745690603	0.630599264220444	0.893452202507534	P43569
CCS1	abundance - light_t0	light_t0	abundance	-0.252223310966051	0.630766911340391	0.893477504533264	P40202
RAV1	abundance - light_t0	light_t0	abundance	0.280799585897915	0.631361712270581	0.89356717758246	P47104
CAB5	abundance - light_t0	light_t0	abundance	0.313091915077195	0.631494592921534	0.893587190233568	Q03941
TIP20	abundance - light_t0	light_t0	abundance	0.243547093169917	0.632155211849723	0.893686571936288	P33891
SAP30	abundance - light_t0	light_t0	abundance	-0.301196579106544	0.632327727873063	0.8937124942143	P38429
RPS7B	abundance - light_t0	light_t0	abundance	0.276386007664325	0.63244354548244	0.893729889891097	P48164
DST1	abundance - light_t0	light_t0	abundance	0.259300858844443	0.63258164704304	0.893750625151212	P07273
SYG1	abundance - light_t0	light_t0	abundance	0.370304297049293	0.632629010157193	0.893757734623131	P40528
TIF35	abundance - light_t0	light_t0	abundance	0.253187154803716	0.632709166117412	0.893769764319782	Q04067
YML082W	abundance - light_t0	light_t0	abundance	0.274367942717396	0.632753907369469	0.893776477840964	Q04533
RPL5	abundance - light_t0	light_t0	abundance	-0.275422746452266	0.632873260667633	0.893794382909861	P26321
HSV2	abundance - light_t0	light_t0	abundance	0.24706881913598	0.633643413422469	0.893909774224449	P50079
MRPL25	abundance - light_t0	light_t0	abundance	-0.262447910293811	0.633694540208292	0.893917425631424	P23369
TMA108	abundance - light_t0	light_t0	abundance	0.24481465064397	0.634228772520919	0.893997310490752	P40462
IST2	abundance - light_t0	light_t0	abundance	-0.404361929304013	0.634642648476218	0.894059115555019	P38250
STE13	abundance - light_t0	light_t0	abundance	0.253807072455142	0.634692734015438	0.894066590057455	P33894
IRR1	abundance - light_t0	light_t0	abundance	0.25792317904924	0.634833909734668	0.894087652704101	P40541
CIR1	abundance - light_t0	light_t0	abundance	-0.309359227600534	0.635440736721036	0.894178092682893	P42940
ERG8	abundance - light_t0	light_t0	abundance	-0.248836050437762	0.63556981166756	0.894197309773455	P24521
YLR118C	abundance - light_t0	light_t0	abundance	-0.28857845485709	0.636309150868343	0.894307250607451	Q12354
CDC33	abundance - light_t0	light_t0	abundance	-0.240669442344234	0.637721707369746	0.89451666583591	P07260
SMY1	abundance - light_t0	light_t0	abundance	-0.274931069402191	0.637879884001936	0.894540064284505	P32364
GPM2	abundance - light_t0	light_t0	abundance	-0.261076071296616	0.638091845023996	0.894571402576562	Q12008
MLP1	abundance - light_t0	light_t0	abundance	0.251104283084003	0.638151060403591	0.894580154201771	Q02455
RPT3	abundance - light_t0	light_t0	abundance	0.294851222608648	0.638530207973744	0.894636155184878	P33298
RPB7	abundance - light_t0	light_t0	abundance	0.277419226877892	0.639064162088887	0.894714920635918	P34087
HIS1	abundance - light_t0	light_t0	abundance	-0.277695400767272	0.639191696975144	0.894733716335993	P00498
DEP1	abundance - light_t0	light_t0	abundance	0.27434713437106	0.639262147463524	0.89474409623555	P31385
VTC3	abundance - light_t0	light_t0	abundance	-0.260817045705629	0.639299825797305	0.894749646773843	Q02725
AMS1	abundance - light_t0	light_t0	abundance	0.298202385074534	0.639706346099537	0.894809495612411	P22855
FMP46	abundance - light_t0	light_t0	abundance	0.291946114609161	0.63979172926339	0.894822057266797	P36141
TFS1	abundance - light_t0	light_t0	abundance	-0.306010975463812	0.639885325612302	0.894835823806485	P14306
PCD1	abundance - light_t0	light_t0	abundance	0.319382110765951	0.640650522568422	0.894948237130543	Q12524
BET4	abundance - light_t0	light_t0	abundance	0.249365231522433	0.641048384399883	0.895006591186271	Q00618
BCH2	abundance - light_t0	light_t0	abundance	-0.296747868787343	0.641290188892425	0.895042024782588	P36122
UTP9	abundance - light_t0	light_t0	abundance	0.250499149022645	0.641720526894502	0.89510502661887	P38882
STE24	abundance - light_t0	light_t0	abundance	0.246795150343351	0.641723729445564	0.895105495191444	P47154
YLR283W	abundance - light_t0	light_t0	abundance	-0.299276623708782	0.642051271252952	0.895153396483932	Q05867
MTD1	abundance - light_t0	light_t0	abundance	0.273808911155567	0.642585294192033	0.895231400830544	Q02046
SER1	abundance - light_t0	light_t0	abundance	-0.250620610631997	0.642996989545068	0.895291457687964	P33330
VPS1	abundance - light_t0	light_t0	abundance	0.250552083588513	0.64313569679314	0.895311676372777	P21576
BEM4	abundance - light_t0	light_t0	abundance	-0.311293978251019	0.644602558235418	0.895525016738942	P39011
FCF2	abundance - light_t0	light_t0	abundance	0.298457812521142	0.644895443439073	0.895567509872991	Q12035
YOL087C	abundance - light_t0	light_t0	abundance	0.261558232629181	0.644920997154402	0.895571215684244	Q99247
AIM29	abundance - light_t0	light_t0	abundance	0.269801775308155	0.645005979237317	0.895583537932528	P36154
AIM10	abundance - light_t0	light_t0	abundance	-0.27028670812702	0.64514042509053	0.895603026399705	P39965
NOP16	abundance - light_t0	light_t0	abundance	0.270605566933707	0.645297709764095	0.895625816214406	P40007
HGH1	abundance - light_t0	light_t0	abundance	-0.293234352526028	0.645417110367537	0.895643110161608	P48362
CET1	abundance - light_t0	light_t0	abundance	0.232349087312124	0.646121009893376	0.89574494638929	O13297
VCX1	abundance - light_t0	light_t0	abundance	0.276575473577486	0.646367507335787	0.89578056128286	Q99385
RPL30	abundance - light_t0	light_t0	abundance	-0.246985052489338	0.646651370250165	0.895821544749233	P14120
ERP6	abundance - light_t0	light_t0	abundance	0.263415484441258	0.646779178038849	0.895839986818461	P53198
ELP4	abundance - light_t0	light_t0	abundance	0.309108054306382	0.647213264034976	0.895902574689232	Q02884
RPO41	abundance - light_t0	light_t0	abundance	-0.377437515510508	0.647651825607281	0.895965731525766	P13433
PMU1	abundance - light_t0	light_t0	abundance	0.249515737677928	0.647683732569978	0.895970323426785	P36069
END3	abundance - light_t0	light_t0	abundance	-0.239003929522086	0.648181160204291	0.896041858504152	P39013
PEP4	abundance - light_t0	light_t0	abundance	0.273950940159428	0.64858749976577	0.89610022123768	P07267
PTC1	abundance - light_t0	light_t0	abundance	0.28594755726395	0.648909646613852	0.896146444784337	P35182
DUG2	abundance - light_t0	light_t0	abundance	0.236223586415508	0.648968822481792	0.896154931218975	P38149
MEC1	abundance - light_t0	light_t0	abundance	0.38547171742117	0.649040171643079	0.896165161586348	P38111
HIS6	abundance - light_t0	light_t0	abundance	0.274069215552135	0.649163833157231	0.89618288796338	P40545
AEP2	abundance - light_t0	light_t0	abundance	-0.232621065604777	0.649603216124098	0.896245822804301	P22136
NMD3	abundance - light_t0	light_t0	abundance	0.250709683323237	0.650017351127041	0.896305071450818	P38861
MSC2	abundance - light_t0	light_t0	abundance	-0.3411254297175	0.650111710111328	0.896318561551015	Q03455
SHE4	abundance - light_t0	light_t0	abundance	0.251660905571518	0.650375015332739	0.896356186615799	P51534
CDC1	abundance - light_t0	light_t0	abundance	-0.342502875462833	0.650552310461901	0.896381505866676	P40986
RNH70	abundance - light_t0	light_t0	abundance	0.264675746191531	0.650783245164178	0.896414466759628	P53331
YMR027W	abundance - light_t0	light_t0	abundance	0.247408023004481	0.651034897798163	0.89645036081793	Q04371
DOM34	abundance - light_t0	light_t0	abundance	-0.261527513537321	0.651456442553135	0.896510431455825	P33309
YRA1	abundance - light_t0	light_t0	abundance	-0.230604718273209	0.65154622288593	0.896523216260469	Q12159
QNS1	abundance - light_t0	light_t0	abundance	0.24569774153399	0.65166449269606	0.896540053173147	P38795
IXR1	abundance - light_t0	light_t0	abundance	-0.256647944908574	0.651837348578892	0.896564651115907	P33417
ABD1	abundance - light_t0	light_t0	abundance	0.239594598716117	0.652023811207288	0.896591172231472	P32783
IMP2	abundance - light_t0	light_t0	abundance	-0.272044425137	0.652085394812304	0.896599928457226	P32351|P46972
SHE10	abundance - light_t0	light_t0	abundance	0.236216578078891	0.652393699878241	0.8966437423321	P53075
CUE5	abundance - light_t0	light_t0	abundance	-0.251518669865263	0.652617011518664	0.896675454434063	Q08412
KIN4	abundance - light_t0	light_t0	abundance	0.335557006968449	0.652877645599948	0.896712442030083	Q01919
PSR2	abundance - light_t0	light_t0	abundance	-0.502809078604488	0.653085096171874	0.896741863225709	Q07949
SLC1	abundance - light_t0	light_t0	abundance	-0.400776061639853	0.653119029176453	0.896746674100312	P33333
RUD3	abundance - light_t0	light_t0	abundance	0.28133959170524	0.653226235798062	0.896761870446371	Q12234
CNA1	abundance - light_t0	light_t0	abundance	-0.232967157926127	0.653534785030885	0.896805581793671	P23287
ABZ1	abundance - light_t0	light_t0	abundance	0.229885573617454	0.653920721584917	0.896860204319149	P37254
PRP19	abundance - light_t0	light_t0	abundance	-0.276621964353971	0.653940846996931	0.896863051130664	P32523
RAD50	abundance - light_t0	light_t0	abundance	0.234524168364859	0.653976527524036	0.896868097882575	P12753
DCP1	abundance - light_t0	light_t0	abundance	0.247375268101324	0.654055289907324	0.896879236502476	Q12517
YVC1	abundance - light_t0	light_t0	abundance	0.317109493217598	0.65416415351714	0.896894628094082	Q12324
VPS45	abundance - light_t0	light_t0	abundance	-0.251752864282534	0.654166278279027	0.896894928456074	P38932
SPT7	abundance - light_t0	light_t0	abundance	-0.336836957050783	0.654338615732435	0.896919284710953	P35177
DTD1	abundance - light_t0	light_t0	abundance	0.242405622113543	0.654477751554212	0.896938940223466	Q07648
EMC1	abundance - light_t0	light_t0	abundance	0.234110673599976	0.654479800572367	0.896939229629234	P25574
SEC5	abundance - light_t0	light_t0	abundance	-0.275709978350432	0.654617048432357	0.89695861098073	P89102
AIM39	abundance - light_t0	light_t0	abundance	0.231014907226728	0.655704845262517	0.897111965913515	Q08223
DOP1	abundance - light_t0	light_t0	abundance	0.228588642588587	0.655725274851965	0.897114841660189	Q03921
ALA1	abundance - light_t0	light_t0	abundance	-0.232232158334418	0.655795328981473	0.897124701525149	P40825|P40825-2
THS1	abundance - light_t0	light_t0	abundance	-0.237656809616442	0.656247396659279	0.897188282995154	P04801
SEC62	abundance - light_t0	light_t0	abundance	-0.2581101432278	0.657051148607162	0.897301133547256	P21825
AAP1	abundance - light_t0	light_t0	abundance	-0.236488218325274	0.657848354372467	0.897412820529834	P37898
SMI1	abundance - light_t0	light_t0	abundance	-0.236213565299662	0.658050311649789	0.897441075798475	P32566
TMA20	abundance - light_t0	light_t0	abundance	-0.275052956974108	0.658069282242782	0.897443729120557	P89886
RNR4	abundance - light_t0	light_t0	abundance	0.254009843825048	0.658683171325351	0.89752951667803	P49723
RPN2	abundance - light_t0	light_t0	abundance	0.225213863280642	0.65878459027293	0.897543675595271	P32565
ADE13	abundance - light_t0	light_t0	abundance	-0.262027008009271	0.659368289322757	0.897625088768714	Q05911
APD1	abundance - light_t0	light_t0	abundance	0.245697370785531	0.659814096185779	0.897687181923051	P38281
PYC2	abundance - light_t0	light_t0	abundance	-0.2439683722644	0.659821578512597	0.897688223438543	P32327
ENP1	abundance - light_t0	light_t0	abundance	-0.247741357696718	0.659865526126049	0.897694340375002	P38333
YGL082W	abundance - light_t0	light_t0	abundance	-0.256640586481318	0.660454233908135	0.897776210377027	P53155
HMG2	abundance - light_t0	light_t0	abundance	-0.26952671603026	0.660547365137159	0.897789149883113	P12684
BRE2	abundance - light_t0	light_t0	abundance	0.231742604559184	0.660567890417147	0.897792001192626	P43132
CTR86	abundance - light_t0	light_t0	abundance	0.356651691348592	0.660617898203337	0.897798947456387	P25355
MET18	abundance - light_t0	light_t0	abundance	0.276723307129786	0.66087031813574	0.897833995099125	P40469
YPL150W	abundance - light_t0	light_t0	abundance	0.249239029331987	0.66132844005238	0.897897542393313	Q12152
NUP133	abundance - light_t0	light_t0	abundance	0.223470387357843	0.661504724842386	0.897921974262122	P36161
SEC10	abundance - light_t0	light_t0	abundance	-0.299341115642456	0.661888106363812	0.897975067980267	Q06245
YRB2	abundance - light_t0	light_t0	abundance	0.243625920314947	0.66197635545035	0.897987281595689	P40517
YTM1	abundance - light_t0	light_t0	abundance	0.270436555812573	0.662041431081333	0.897996286147063	Q12024
MRPL35	abundance - light_t0	light_t0	abundance	-0.255042212121528	0.662145873717734	0.898010734610438	Q06678
MRPL10	abundance - light_t0	light_t0	abundance	-0.231824223602974	0.662184620575233	0.898016093761256	P36520
PDR16	abundance - light_t0	light_t0	abundance	-0.236157574956211	0.662384769013419	0.898043767702445	P53860
LHS1	abundance - light_t0	light_t0	abundance	0.22216638885883	0.662632777100682	0.898078038229436	P36016
MRS1	abundance - light_t0	light_t0	abundance	-0.248797853995532	0.662683462052076	0.898085039198167	P07266
NEW1	abundance - light_t0	light_t0	abundance	0.231168550113221	0.662887169573971	0.898113167043008	Q08972
CLP1	abundance - light_t0	light_t0	abundance	0.326535523014678	0.662905034023451	0.898115633017836	Q08685
LOS1	abundance - light_t0	light_t0	abundance	0.411049230353586	0.6631355100262	0.898147436788641	P33418
RKI1	abundance - light_t0	light_t0	abundance	-0.247043378146468	0.66335894054121	0.898178249392216	Q12189
PPG1	abundance - light_t0	light_t0	abundance	0.455438823277415	0.663444955906984	0.898190106532838	P32838
VPS33	abundance - light_t0	light_t0	abundance	-0.370057031406915	0.663548845699099	0.898204423965593	P20795
DJP1	abundance - light_t0	light_t0	abundance	0.322347525382538	0.663981941322627	0.898264067100007	P40564
RPL25	abundance - light_t0	light_t0	abundance	0.224261553462759	0.664315374766004	0.898309937806561	P04456
NOC4	abundance - light_t0	light_t0	abundance	0.242716762390894	0.664719090696372	0.898365421999776	Q06512
GLO1	abundance - light_t0	light_t0	abundance	-0.24566834899824	0.665252323956212	0.898438613513146	P50107
GIP4	abundance - light_t0	light_t0	abundance	0.329401818469048	0.665321768529617	0.898448137706751	P39732
SSE2	abundance - light_t0	light_t0	abundance	0.257073199387206	0.665570165234319	0.898482190233987	P32590
ARC15	abundance - light_t0	light_t0	abundance	0.239391716579403	0.665631106333603	0.898490541117457	P40518
IOC3	abundance - light_t0	light_t0	abundance	0.286385149372618	0.666514482948484	0.898611437905367	P43596
RPL8A	abundance - light_t0	light_t0	abundance	-0.308550924551937	0.666531255468233	0.898613730566172	P17076
EMC2	abundance - light_t0	light_t0	abundance	0.227226172017403	0.666790335214105	0.8986491313981	P47133
SWP1	abundance - light_t0	light_t0	abundance	-0.259195505998673	0.667051359204552	0.898684772901067	Q02795
MRPS17	abundance - light_t0	light_t0	abundance	-0.232237953880285	0.66784180950349	0.898792552149578	Q03246
RRP4	abundance - light_t0	light_t0	abundance	0.361003890879316	0.668039925213402	0.898819529635209	P38792
SFT2	abundance - light_t0	light_t0	abundance	-0.449704672184007	0.668561061086296	0.898890424264976	P38166
EMC5	abundance - light_t0	light_t0	abundance	0.376354729539929	0.668813691516388	0.898924756030303	P40540
RAD52	abundance - light_t0	light_t0	abundance	0.364350719718906	0.668993681742319	0.898949201976719	P06778|P06778-2|P06778-3
MGM1	abundance - light_t0	light_t0	abundance	-0.26041879517751	0.669506283919417	0.899018757927211	P32266
ARO9	abundance - light_t0	light_t0	abundance	0.230094856214295	0.670232532666583	0.899117140205814	P38840
TIM44	abundance - light_t0	light_t0	abundance	-0.227672050029057	0.670666996985791	0.899175903918272	Q01852
VMA6	abundance - light_t0	light_t0	abundance	-0.221538909269504	0.670711895181876	0.899181972746035	P32366
GSY1	abundance - light_t0	light_t0	abundance	-0.223764307739997	0.670949860655552	0.899214126019845	P23337
HHT1	abundance - light_t0	light_t0	abundance	-0.217759280702639	0.672293443567627	0.899395283331741	P61830
NGR1	abundance - light_t0	light_t0	abundance	0.23707568002548	0.672489616280839	0.899421679124471	P32831|P32831-2
DNF2	abundance - light_t0	light_t0	abundance	-0.225275576339032	0.672770482349496	0.899459446631181	Q12675
RPL15A	abundance - light_t0	light_t0	abundance	-0.282046543932994	0.67287447442589	0.899473423046678	P05748
XKS1	abundance - light_t0	light_t0	abundance	-0.237976526622703	0.673511453077725	0.899558947521152	P42826
BUD4	abundance - light_t0	light_t0	abundance	0.291718019141122	0.674232559360223	0.899655592010725	P47136
YER134C	abundance - light_t0	light_t0	abundance	0.254616248895015	0.674395173059926	0.899677360217019	P40081
ESL2	abundance - light_t0	light_t0	abundance	0.214489325756524	0.675057746713609	0.899765957773935	P36168
YGR130C	abundance - light_t0	light_t0	abundance	-0.307615381950478	0.675148754503393	0.899778114867718	P53278
CKA1	abundance - light_t0	light_t0	abundance	-0.242813410069951	0.675469452877471	0.899820931223774	P15790
GIM4	abundance - light_t0	light_t0	abundance	-0.250729985649968	0.675738342579172	0.899856802431711	P40005
RPB4	abundance - light_t0	light_t0	abundance	0.298866705161215	0.676686222636375	0.899983049655325	P20433
TRA1	abundance - light_t0	light_t0	abundance	-0.218886893378808	0.677067056239052	0.900033682922202	P38811
HBS1	abundance - light_t0	light_t0	abundance	-0.24920956743252	0.677083697324588	0.900035894248435	P32769
POP4	abundance - light_t0	light_t0	abundance	0.278056272696904	0.677833212867216	0.900135391187691	P38336
RSA3	abundance - light_t0	light_t0	abundance	-0.215799092286947	0.678374338023198	0.900207101622047	Q05942
SNU114	abundance - light_t0	light_t0	abundance	0.228162633777143	0.678536081493427	0.900228516036929	P36048
SSE1	abundance - light_t0	light_t0	abundance	0.332365700750122	0.678921867012633	0.900279555952228	P32589
YPR1	abundance - light_t0	light_t0	abundance	-0.214466429801929	0.679182102625127	0.900313955971124	Q12458
TPS1	abundance - light_t0	light_t0	abundance	-0.23674185266139	0.679749085479135	0.900388822164249	Q00764
ESF2	abundance - light_t0	light_t0	abundance	-0.341039792155086	0.679960521496098	0.900416712060138	P53743
LRO1	abundance - light_t0	light_t0	abundance	0.251664382127497	0.680119612101555	0.900437686934164	P40345
RLP7	abundance - light_t0	light_t0	abundance	0.212230122844457	0.680342698370057	0.900467084267102	P40693
SFB3	abundance - light_t0	light_t0	abundance	0.238323030165144	0.680370210281753	0.900470708464095	P38810
RAX2	abundance - light_t0	light_t0	abundance	-0.241100734273028	0.680531264823869	0.900491919194687	Q12465
GEA2	abundance - light_t0	light_t0	abundance	0.255107345777117	0.68065684357373	0.900508451525357	P39993
NCS2	abundance - light_t0	light_t0	abundance	0.304456473417896	0.680813251726541	0.900529034839231	P53923
BUL1	abundance - light_t0	light_t0	abundance	0.37195131886288	0.681002081507463	0.90055387349452	P48524
GLO2	abundance - light_t0	light_t0	abundance	-0.216271363194941	0.681110250803469	0.900568096488166	Q05584
NPT1	abundance - light_t0	light_t0	abundance	-0.209439266137537	0.681731063989714	0.900649647524847	P39683
GYP6	abundance - light_t0	light_t0	abundance	0.274436649485698	0.681772618921828	0.900655101472276	P32806
YGL159W	abundance - light_t0	light_t0	abundance	-0.208610232673573	0.682369879028294	0.900733423785965	P53110
SET1	abundance - light_t0	light_t0	abundance	0.239578885809145	0.682449371933113	0.900743838857854	P38827
UBA1	abundance - light_t0	light_t0	abundance	0.220301276951823	0.682469436206219	0.900746467311157	P22515
MRPL38	abundance - light_t0	light_t0	abundance	-0.211324138733349	0.682937204885377	0.900807706359408	P35996
HCS1	abundance - light_t0	light_t0	abundance	0.226508555908086	0.683011923715637	0.900817481353803	P34243
ERP4	abundance - light_t0	light_t0	abundance	0.249228574814158	0.683315893779427	0.900857227991145	Q12450
SSA4	abundance - light_t0	light_t0	abundance	-0.254637022008399	0.683355221832148	0.900862368136839	P22202
YLR422W	abundance - light_t0	light_t0	abundance	0.209983093732146	0.683361214938963	0.900863151384407	Q06409
ISD11	abundance - light_t0	light_t0	abundance	0.21666824787361	0.683376989652293	0.900865212944747	Q6Q560
RRP8	abundance - light_t0	light_t0	abundance	-0.225193303665175	0.683450624075019	0.900874834920885	P38961
PTK2	abundance - light_t0	light_t0	abundance	-0.209919860956439	0.68355739861345	0.900888784073249	P47116
SUB2	abundance - light_t0	light_t0	abundance	-0.219850067911001	0.683639407623889	0.900899495162302	Q07478
YOL098C	abundance - light_t0	light_t0	abundance	0.217840938829708	0.683778750860731	0.90091768929154	Q12496
SUI2	abundance - light_t0	light_t0	abundance	0.218439599509384	0.684288787721983	0.90098422816678	P20459
MNN9	abundance - light_t0	light_t0	abundance	0.237805106216701	0.684324579839996	0.900988894213406	P39107
POP1	abundance - light_t0	light_t0	abundance	0.227998190644365	0.684483298805418	0.901009580345219	P41812
SEC6	abundance - light_t0	light_t0	abundance	0.226362079395989	0.685012276657098	0.901078460625781	P32844
AIM36	abundance - light_t0	light_t0	abundance	-0.261140264634066	0.685281455645267	0.901113474690222	Q03798
YLR126C	abundance - light_t0	light_t0	abundance	-0.248924962625547	0.68565788867358	0.901162398517424	Q12288
TPM2	abundance - light_t0	light_t0	abundance	0.486806398837656	0.68684841108689	0.901316808845686	P40414
TIM12	abundance - light_t0	light_t0	abundance	-0.263143447956699	0.687279843470375	0.901372646439193	P32830
YLH47	abundance - light_t0	light_t0	abundance	-0.228412254848653	0.687521037932082	0.901403835200084	Q06493
SAD1	abundance - light_t0	light_t0	abundance	0.348313389520459	0.687681272788747	0.901424544203494	P43589
APL5	abundance - light_t0	light_t0	abundance	0.211772951623694	0.687771535710948	0.901436206094623	Q08951
NOP7	abundance - light_t0	light_t0	abundance	0.212334672135875	0.688418445805278	0.90151970563125	P53261
OXP1	abundance - light_t0	light_t0	abundance	0.209220224897063	0.688475131970972	0.901527015623349	P28273
VIP1	abundance - light_t0	light_t0	abundance	0.229076139998128	0.688494967107874	0.901529573216793	Q06685
MAD1	abundance - light_t0	light_t0	abundance	0.288123318740832	0.68855776701619	0.901537669921983	P40957
COX6	abundance - light_t0	light_t0	abundance	0.243300111880518	0.688610273747117	0.901544438520113	P00427
EPS1	abundance - light_t0	light_t0	abundance	-0.204807671375638	0.688661199255732	0.901551002395303	P40557
PCM1	abundance - light_t0	light_t0	abundance	-0.21913510488236	0.689077470986747	0.901604623566618	P38628
YSC83	abundance - light_t0	light_t0	abundance	-0.26724415623774	0.689277536471679	0.901630373806029	P32792
RIP1	abundance - light_t0	light_t0	abundance	0.326619193260695	0.689347035789943	0.901639315843676	P08067
UBP6	abundance - light_t0	light_t0	abundance	-0.210028007020108	0.689810614844397	0.901698920065549	P43593
NUP85	abundance - light_t0	light_t0	abundance	-0.219197670452118	0.689930369267075	0.901714305634048	P46673
SEN2	abundance - light_t0	light_t0	abundance	0.237527905972142	0.690272374544427	0.901758218596265	P16658
YML096W	abundance - light_t0	light_t0	abundance	-0.207470751096573	0.690648283757977	0.90180643952765	Q04489
VMA5	abundance - light_t0	light_t0	abundance	-0.231913209049913	0.690932632588495	0.901842883829251	P31412
PFD1	abundance - light_t0	light_t0	abundance	-0.365428308161308	0.690985706163893	0.901849683145313	P46988
ARP9	abundance - light_t0	light_t0	abundance	-0.202900304100018	0.691026478087881	0.901854905843092	Q05123
PIP2	abundance - light_t0	light_t0	abundance	-0.335189042289482	0.691056492885149	0.901858750246751	P52960
HSP42	abundance - light_t0	light_t0	abundance	-0.208151596973277	0.691122413329773	0.901867192518416	Q12329
GCD7	abundance - light_t0	light_t0	abundance	0.201916180346206	0.69155126991732	0.901922079701817	P32502
IRC21	abundance - light_t0	light_t0	abundance	0.240122062673127	0.691790869015469	0.901952718051847	Q04772
GPI17	abundance - light_t0	light_t0	abundance	0.237509081878432	0.691869532630796	0.901962772861835	Q04080
CGI121	abundance - light_t0	light_t0	abundance	0.201981807654549	0.692006589215157	0.901980286555121	Q03705
RFC1	abundance - light_t0	light_t0	abundance	0.203424144832229	0.6921894002927	0.902003637221628	P38630
VMA16	abundance - light_t0	light_t0	abundance	-0.306346747890485	0.692454898732596	0.902037529834046	P23968
VPS29	abundance - light_t0	light_t0	abundance	-0.293898565842521	0.692871652188097	0.902090683881717	P38759
BEM3	abundance - light_t0	light_t0	abundance	-0.230224796865331	0.694148861095669	0.902253224453516	P32873
PCF11	abundance - light_t0	light_t0	abundance	-0.259024829087999	0.695586004271443	0.902435474564222	P39081
RLI1	abundance - light_t0	light_t0	abundance	-0.23635815758253	0.696149805139366	0.902506787028989	Q03195
FDC1	abundance - light_t0	light_t0	abundance	-0.200093895581098	0.696292044414588	0.902524761727173	Q03034
NSA2	abundance - light_t0	light_t0	abundance	0.242959886663215	0.696831013392707	0.902592810840864	P40078
CBP2	abundance - light_t0	light_t0	abundance	-0.210616948827582	0.696855865364743	0.90259594630824	P03874
GGA2	abundance - light_t0	light_t0	abundance	0.202593006481461	0.697093148461306	0.902625873143753	P38817
RRP45	abundance - light_t0	light_t0	abundance	-0.198539397191529	0.697890223258778	0.902726268036376	Q05636
SHM2	abundance - light_t0	light_t0	abundance	-0.229819869214193	0.698493818219674	0.902802155703812	P37291
INP53	abundance - light_t0	light_t0	abundance	0.215440750994711	0.698763923174263	0.902836076623135	Q12271
YTA7	abundance - light_t0	light_t0	abundance	0.209393603026426	0.698782708749986	0.902838434914396	P40340
HSM3	abundance - light_t0	light_t0	abundance	0.209585238568741	0.699695175562614	0.902952845911676	P38348
SKI8	abundance - light_t0	light_t0	abundance	0.195598104736495	0.700169618160921	0.903012228189068	Q02793
PEX11	abundance - light_t0	light_t0	abundance	-0.319308675906157	0.700546144517563	0.90305930335807	Q12462
ADE6	abundance - light_t0	light_t0	abundance	-0.197234147910209	0.700789174490975	0.903089663896061	P38972
PSP2	abundance - light_t0	light_t0	abundance	0.194868516539298	0.701320029154307	0.903155914863563	P50109
RIM1	abundance - light_t0	light_t0	abundance	0.243640060899931	0.701451767673243	0.903172341880051	P32445
VMA3	abundance - light_t0	light_t0	abundance	-0.316934999316558	0.702402688961132	0.903290751066152	P25515
IMD3	abundance - light_t0	light_t0	abundance	-0.236949395668939	0.702493104271601	0.903301994549785	P50095
GVP36	abundance - light_t0	light_t0	abundance	0.348342909089028	0.702599734480049	0.903315251057707	P40531
RSC8	abundance - light_t0	light_t0	abundance	-0.199536582712679	0.702723220837568	0.903330598618807	P43609
UBP14	abundance - light_t0	light_t0	abundance	0.242093552418652	0.70286754203232	0.903348529473797	P38237
NAP1	abundance - light_t0	light_t0	abundance	-0.224254820487807	0.703051051232742	0.903371319548326	P25293
VPS15	abundance - light_t0	light_t0	abundance	0.229096840984717	0.703326845366815	0.903405550315597	P22219
SEC17	abundance - light_t0	light_t0	abundance	-0.210439198938046	0.704517884695796	0.903553100559958	P32602
EFM4	abundance - light_t0	light_t0	abundance	-0.203517171791149	0.704852069851961	0.903594419672664	P40516
MSR1	abundance - light_t0	light_t0	abundance	-0.203298767903553	0.705223231223181	0.903640269099379	P38714
MCA1	abundance - light_t0	light_t0	abundance	0.463407465720918	0.705443252779934	0.903667427697976	Q08601
ARP4	abundance - light_t0	light_t0	abundance	-0.220150660453117	0.706408704034309	0.903786418468613	P80428
NTE1	abundance - light_t0	light_t0	abundance	-0.209874091978734	0.706448351318444	0.903791298667983	Q04958
YJR111C	abundance - light_t0	light_t0	abundance	-0.253192796893519	0.707460719567853	0.903915743964763	P47148
HTA1|HTA2	abundance - light_t0	light_t0	abundance	0.207556243313914	0.707916347108919	0.903971646958695	P04911|P04912
RPS25B|RPS25A	abundance - light_t0	light_t0	abundance	-0.215180826920179	0.707973554419368	0.90397866138496	P0C0T4|Q3E792
UTP10	abundance - light_t0	light_t0	abundance	0.197356182550197	0.708712029669644	0.90406911699986	P42945
AIM17	abundance - light_t0	light_t0	abundance	0.219443672792467	0.709018421989509	0.904106596900914	P23180
UTP6	abundance - light_t0	light_t0	abundance	0.20030100994615	0.709445937289316	0.904158844437883	Q02354
ITC1	abundance - light_t0	light_t0	abundance	0.206537269640658	0.710221031138948	0.904253425234185	P53125
YEL020C	abundance - light_t0	light_t0	abundance	0.268412165546153	0.710442856766899	0.904280459150203	P39994
SGT2	abundance - light_t0	light_t0	abundance	-0.252598897426594	0.711422597649624	0.904399677904716	Q12118
RPL6B	abundance - light_t0	light_t0	abundance	-0.208205746184375	0.711557254709133	0.904416040300272	P05739
PMT6	abundance - light_t0	light_t0	abundance	0.226226474409859	0.711559871985289	0.904416358274211	P42934
ERV1	abundance - light_t0	light_t0	abundance	0.18867047466019	0.711687845485649	0.904431903246303	P27882
RPL35A|RPL35B	abundance - light_t0	light_t0	abundance	-0.22881722026577	0.711691514417575	0.904432348837796	P0CX84|P0CX85
NRD1	abundance - light_t0	light_t0	abundance	-0.264326866807319	0.711713495652794	0.904435018370058	P53617
RTN1	abundance - light_t0	light_t0	abundance	-0.24416895419904	0.71248351599105	0.904528440202669	Q04947
ALT1	abundance - light_t0	light_t0	abundance	0.193422514411748	0.713188292844856	0.904613786492713	P52893
SLM5	abundance - light_t0	light_t0	abundance	-0.229495178321831	0.713781878672629	0.904685549605443	P25345
RSC30	abundance - light_t0	light_t0	abundance	-0.246275580194873	0.714008270183795	0.904712891362677	P38781
RER2	abundance - light_t0	light_t0	abundance	-0.31390003893988	0.714261281565366	0.904743429499481	P35196
ARO8	abundance - light_t0	light_t0	abundance	0.187600722002139	0.714283615328006	0.904746124214737	P53090
YJL070C	abundance - light_t0	light_t0	abundance	-0.190125079548672	0.714397721359883	0.904759889478471	P40361
PRS4	abundance - light_t0	light_t0	abundance	0.245856723926569	0.715233193394591	0.904860556171981	P38063
LEM3	abundance - light_t0	light_t0	abundance	-0.18617184355478	0.715318244710257	0.904870792139811	P42838
TPS2	abundance - light_t0	light_t0	abundance	-0.18511394538615	0.716357189252068	0.904995652077872	P31688
RBK1	abundance - light_t0	light_t0	abundance	0.206282291466771	0.716367581952298	0.904996899412701	P25332
SER2	abundance - light_t0	light_t0	abundance	0.201722535442865	0.7171404367531	0.905089565971444	P42941
RPS1A	abundance - light_t0	light_t0	abundance	-0.186078136090859	0.717340836202981	0.905113564687279	P33442
MTC1	abundance - light_t0	light_t0	abundance	-0.270012106986676	0.71769004648234	0.90515535516662	P47018
GLR1	abundance - light_t0	light_t0	abundance	0.185186281386009	0.71821274961907	0.905217839035795	P41921|P41921-2
RIB1	abundance - light_t0	light_t0	abundance	0.191166692334181	0.718271347022971	0.905224838630623	P38066
MDM10	abundance - light_t0	light_t0	abundance	0.318251575504777	0.718529679012748	0.905255684660213	P18409
NSA1	abundance - light_t0	light_t0	abundance	0.199489790072854	0.718846950905917	0.905293540923952	P53136
GRX1	abundance - light_t0	light_t0	abundance	0.203552637943025	0.719976000477785	0.90542801188731	P25373
THO1	abundance - light_t0	light_t0	abundance	-0.218050466386587	0.719992741321109	0.905430002866012	P40040
SFM1	abundance - light_t0	light_t0	abundance	0.191834367543165	0.72004388411255	0.905436084729072	Q12314
HTZ1	abundance - light_t0	light_t0	abundance	0.22958967076859	0.720311689034707	0.905467919124422	Q12692
CAB4	abundance - light_t0	light_t0	abundance	0.189306818746515	0.720459687146676	0.905485502700677	P53332
DOS2	abundance - light_t0	light_t0	abundance	0.210277021820524	0.720858088583885	0.905532804072593	P54858
RET1	abundance - light_t0	light_t0	abundance	0.193883918113003	0.721962271512372	0.905663654302242	P22276
GNA1	abundance - light_t0	light_t0	abundance	0.22109125386854	0.722323157824065	0.905706342255168	P43577
DPM1	abundance - light_t0	light_t0	abundance	-0.311145199200087	0.722324977237879	0.905706557369254	P14020
YGR111W	abundance - light_t0	light_t0	abundance	0.18597054650464	0.722566277202939	0.90573507820517	P53265
SPT16	abundance - light_t0	light_t0	abundance	0.192062457162529	0.722736126999305	0.905755143529639	P32558
ARX1	abundance - light_t0	light_t0	abundance	-0.192885028175962	0.722772384768674	0.905759425760241	Q03862
RPC17	abundance - light_t0	light_t0	abundance	0.497156064130477	0.722983553651493	0.905784358169356	P47076
MRPL11	abundance - light_t0	light_t0	abundance	-0.24339529421731	0.72306469408912	0.905793934797159	P36521
ISW2	abundance - light_t0	light_t0	abundance	-0.199395022488804	0.72360800555995	0.905858009190714	Q08773
CKI1	abundance - light_t0	light_t0	abundance	-0.255026797101157	0.723844553157976	0.905885878749902	P20485
ASF1	abundance - light_t0	light_t0	abundance	-0.193032067050351	0.723937052967284	0.905896772402861	P32447
RGR1	abundance - light_t0	light_t0	abundance	-0.245991781238371	0.724031571242599	0.905907901164775	P19263
USO1	abundance - light_t0	light_t0	abundance	0.198697653910105	0.7244193152433	0.905953527348184	P25386
RMD1	abundance - light_t0	light_t0	abundance	-0.232265898298104	0.724577073263408	0.905972078213973	Q03441
TDA10	abundance - light_t0	light_t0	abundance	-0.183786864619879	0.724686268197975	0.905984914230389	P42938
PEX22	abundance - light_t0	light_t0	abundance	-0.258525929872216	0.724810123661578	0.905999469371107	P39718
FCP1	abundance - light_t0	light_t0	abundance	-0.225547822277709	0.724815300359873	0.906000077623803	Q03254
TYW1	abundance - light_t0	light_t0	abundance	-0.226428011444159	0.724846799155037	0.906003778505654	Q08960
HHF1	abundance - light_t0	light_t0	abundance	-0.199692656078132	0.724899371703356	0.906009954752867	P02309
ADE4	abundance - light_t0	light_t0	abundance	0.187520245993388	0.724976686537386	0.906019036260836	P04046
CRM1	abundance - light_t0	light_t0	abundance	0.243759266067043	0.725373887740596	0.906065664412995	P30822
GTB1	abundance - light_t0	light_t0	abundance	0.257947336650245	0.725598287591457	0.906091986660734	Q04924
VPS24	abundance - light_t0	light_t0	abundance	0.263269339429236	0.72562717474808	0.906095374071189	P36095
MMF1	abundance - light_t0	light_t0	abundance	0.294653078865837	0.725676517995318	0.906101159670195	P40185
ERV29	abundance - light_t0	light_t0	abundance	0.182416786468566	0.726051748935305	0.906145132969942	P53337
GCN2	abundance - light_t0	light_t0	abundance	0.181236091335357	0.726196068585198	0.906162034819613	P15442
RPN10	abundance - light_t0	light_t0	abundance	-0.282575702119555	0.726322958575677	0.906176890384031	P38886
KGD1	abundance - light_t0	light_t0	abundance	-0.206583679623243	0.726329416228636	0.906177646283841	P20967
PUF4	abundance - light_t0	light_t0	abundance	0.200811842489284	0.726599904043714	0.906209297267159	P25339
ATP11	abundance - light_t0	light_t0	abundance	-0.206692309637987	0.727403585366738	0.906303213734495	P32453
ALG8	abundance - light_t0	light_t0	abundance	0.232149308520605	0.727822258653497	0.906352064518943	P40351
RPS27A|RPS27B	abundance - light_t0	light_t0	abundance	-0.199271420797111	0.728962061894655	0.906484798981106	P35997|P38711
MAP1	abundance - light_t0	light_t0	abundance	0.180914588329938	0.72910974321749	0.90650196950854	Q01662
ATG5	abundance - light_t0	light_t0	abundance	-0.377119944647737	0.729161494722206	0.906507985030989	Q12380
UBP1	abundance - light_t0	light_t0	abundance	0.187699161015908	0.729644821838056	0.906564128947737	P25037
MAK5	abundance - light_t0	light_t0	abundance	0.180308480746943	0.729787229544258	0.906580658356501	P38112
PKP1	abundance - light_t0	light_t0	abundance	-0.232495394179011	0.730136510399277	0.906621174992171	P40530
PDI1	abundance - light_t0	light_t0	abundance	0.187285071971029	0.730142905561705	0.906621916504417	P17967
TFB4	abundance - light_t0	light_t0	abundance	-0.265097612365565	0.73089315157902	0.906708825074603	Q12004
CDC55	abundance - light_t0	light_t0	abundance	-0.176861765039764	0.73092306815267	0.90671228725942	Q00362
PAP1	abundance - light_t0	light_t0	abundance	0.181856013512362	0.731658866372792	0.906797358895413	P29468
URA5	abundance - light_t0	light_t0	abundance	-0.186696111674213	0.731807935853875	0.906814575136515	P13298
PRP42	abundance - light_t0	light_t0	abundance	0.395506168615504	0.732237833767601	0.906864189042012	Q03776
ACT1	abundance - light_t0	light_t0	abundance	-0.206837673647527	0.733210582006588	0.906976257745577	P60010
SCS3	abundance - light_t0	light_t0	abundance	-0.199311431755673	0.733349377703188	0.906992226183879	P53012
USB1	abundance - light_t0	light_t0	abundance	-0.213916209051368	0.733653257908916	0.907027168453185	Q12208
SRP40	abundance - light_t0	light_t0	abundance	-0.256489496252342	0.733736064957841	0.907036685634689	P32583
RPS23A|RPS23B	abundance - light_t0	light_t0	abundance	0.193963885628685	0.734161047647513	0.907085499109653	P0CX29|P0CX30
TIM21	abundance - light_t0	light_t0	abundance	-0.190887539371721	0.735070091303206	0.907189739880885	P53220
VTI1	abundance - light_t0	light_t0	abundance	0.289316338249868	0.735305026932501	0.907216642115023	Q04338
PRE9	abundance - light_t0	light_t0	abundance	0.2012780433329	0.735774864936365	0.907270396020227	P23638
CSL4	abundance - light_t0	light_t0	abundance	0.186009872960938	0.736117069348228	0.907309508250677	P53859
GCV1	abundance - light_t0	light_t0	abundance	0.386341842929102	0.736199492412954	0.907318923859352	P48015
HSP60	abundance - light_t0	light_t0	abundance	0.182457420763743	0.736282797339716	0.907328438264135	P19882
ABP140	abundance - light_t0	light_t0	abundance	-0.182015934367045	0.736610910155326	0.907365893624461	Q08641
SUP45	abundance - light_t0	light_t0	abundance	-0.200418385564154	0.736861212721942	0.90739444628878	P12385
ERG7	abundance - light_t0	light_t0	abundance	-0.179121979749715	0.737096405050787	0.907421259253825	P38604
HAM1	abundance - light_t0	light_t0	abundance	0.218641861149424	0.738700956203979	0.907603771692068	P47119
RPL9B	abundance - light_t0	light_t0	abundance	0.334640073750377	0.739209520621896	0.907661469134497	P51401
CCT8	abundance - light_t0	light_t0	abundance	-0.18031234037679	0.739280654314099	0.907669533621172	P47079
LEO1	abundance - light_t0	light_t0	abundance	0.239922004473933	0.739485093018555	0.907692703169624	P38439
IRC15	abundance - light_t0	light_t0	abundance	0.178566787566084	0.739501463537093	0.907694557978489	Q02733
YPS1	abundance - light_t0	light_t0	abundance	0.181615829732564	0.739550932590744	0.907700162457316	P32329
YHR078W	abundance - light_t0	light_t0	abundance	-0.34065434175102	0.739757233607532	0.907723527505272	P38799
GNT1	abundance - light_t0	light_t0	abundance	0.184084878560998	0.74009251814377	0.907761475623226	Q12096
INO80	abundance - light_t0	light_t0	abundance	0.18780203421236	0.741257132053057	0.907893046607666	P53115
MRPL33	abundance - light_t0	light_t0	abundance	-0.218395407281623	0.741549875042513	0.907926059915124	P20084
PEX25	abundance - light_t0	light_t0	abundance	0.247100997644475	0.74163684446787	0.907935863100208	Q02969
BUD2	abundance - light_t0	light_t0	abundance	0.197554213490524	0.741783950737192	0.907952440153559	P33314
CWH43	abundance - light_t0	light_t0	abundance	-0.201670058139249	0.741912684591779	0.907966941966321	P25618
HPR1	abundance - light_t0	light_t0	abundance	-0.179384410797028	0.742276471413382	0.908007897703431	P17629
PRT1	abundance - light_t0	light_t0	abundance	-0.170265523109034	0.742370763555543	0.908018507324835	P06103
CPA2	abundance - light_t0	light_t0	abundance	-0.197982870430028	0.742474365120133	0.908030161608323	P03965
PDB1	abundance - light_t0	light_t0	abundance	-0.171160926716609	0.743161762023714	0.908107413097492	P32473
ACS2	abundance - light_t0	light_t0	abundance	0.188916369824684	0.743542612582857	0.908150158250412	P52910
YPR091C	abundance - light_t0	light_t0	abundance	-0.213806868285733	0.743591502705568	0.908155642603497	Q06833
ETR1	abundance - light_t0	light_t0	abundance	-0.196093575668613	0.743711158866298	0.908169062524191	P38071
ARC1	abundance - light_t0	light_t0	abundance	-0.235817093742222	0.744725076744519	0.90828262028628	P46672
SKI3	abundance - light_t0	light_t0	abundance	0.168820730807968	0.74565592267718	0.908386627079099	P17883
LSP1	abundance - light_t0	light_t0	abundance	-0.231271103884605	0.746232646784381	0.908450948290599	Q12230
VID30	abundance - light_t0	light_t0	abundance	0.164423326102056	0.746405113061152	0.908470165667232	P53076
EMG1	abundance - light_t0	light_t0	abundance	-0.16933168864029	0.746696611908868	0.908502628134585	Q06287
THO2	abundance - light_t0	light_t0	abundance	0.175446377860521	0.746828954740945	0.908517358757973	P53552
AVT3	abundance - light_t0	light_t0	abundance	0.229888731785403	0.746909961323641	0.908526372980887	P36062
FDH1	abundance - light_t0	light_t0	abundance	-1.3680615458027	0.747307111614748	0.908570541243992	Q08911
RPS4A|RPS4B	abundance - light_t0	light_t0	abundance	-0.165040549992095	0.747343765052243	0.908574615431781	P0CX35|P0CX36
TSL1	abundance - light_t0	light_t0	abundance	-0.168963353146947	0.748313388397875	0.908682261555092	P38427
VPS13	abundance - light_t0	light_t0	abundance	0.174747052982777	0.748468328157656	0.908699439248932	Q07878
COY1	abundance - light_t0	light_t0	abundance	-0.250260198937209	0.748530900337366	0.90870637460192	P34237
ISN1	abundance - light_t0	light_t0	abundance	0.166251298900588	0.749583827362649	0.908822920714011	Q99312
ABF1	abundance - light_t0	light_t0	abundance	-0.198216460606625	0.749596986959138	0.908824375437272	P14164
RPL27A|RPL27B	abundance - light_t0	light_t0	abundance	-0.174161280548677	0.749829301139072	0.90885004889084	P0C2H6|P0C2H7
HEM13	abundance - light_t0	light_t0	abundance	-0.170869055774329	0.750500182239925	0.90892410805707	P11353
NOT5	abundance - light_t0	light_t0	abundance	0.198156317932385	0.750798753306341	0.908957028901163	Q12514
PDE2	abundance - light_t0	light_t0	abundance	-0.195745540890697	0.750835674281413	0.908961098203725	P06776
CEG1	abundance - light_t0	light_t0	abundance	-0.186673703652265	0.751145589131379	0.908995241613095	Q01159
RPL22A	abundance - light_t0	light_t0	abundance	0.262241417299331	0.751708059789366	0.909057143793996	P05749
HEM12	abundance - light_t0	light_t0	abundance	0.193456991902676	0.751715597533136	0.90905797278149	P32347
DOA4	abundance - light_t0	light_t0	abundance	0.266625215865834	0.751767776701994	0.909063710938178	P32571
SSO1	abundance - light_t0	light_t0	abundance	-0.169750353771254	0.752362458627739	0.909129057145803	P32867
POR1	abundance - light_t0	light_t0	abundance	-0.171741207173109	0.753124960420847	0.909212706840213	P04840
LCB1	abundance - light_t0	light_t0	abundance	0.169960470396683	0.753338478081814	0.909236103043838	P25045
EBS1	abundance - light_t0	light_t0	abundance	-0.198033956306217	0.753509218543042	0.909254803259641	Q03466
TRM8	abundance - light_t0	light_t0	abundance	-0.177648087204904	0.753548717228583	0.909259128224913	Q12009
YIM1	abundance - light_t0	light_t0	abundance	0.161614829583789	0.754271564162337	0.909338204643747	P28625
IMH1	abundance - light_t0	light_t0	abundance	-0.16607608934202	0.754406463479243	0.90935294680453	Q06704
PEP8	abundance - light_t0	light_t0	abundance	-0.173487849223429	0.754511621230122	0.909364435401946	P40335
YAP1802	abundance - light_t0	light_t0	abundance	0.179142492994592	0.754513217906216	0.909364609818083	P53309
IRA2	abundance - light_t0	light_t0	abundance	0.17597147976803	0.755285529510741	0.909448896218156	P19158
SEC21	abundance - light_t0	light_t0	abundance	0.164506206037089	0.755462568145299	0.909468195287444	P32074
CDC60	abundance - light_t0	light_t0	abundance	-0.169201471974068	0.755471418874157	0.909469159893873	P26637
MPD1	abundance - light_t0	light_t0	abundance	0.180311620555637	0.75577593500504	0.909502335404261	Q12404
KES1	abundance - light_t0	light_t0	abundance	-0.168023489367429	0.755942962222213	0.909520521860914	P35844
SPC3	abundance - light_t0	light_t0	abundance	0.20282418734648	0.75597811573707	0.909524348556789	Q12133
THR1	abundance - light_t0	light_t0	abundance	0.176607262656505	0.756151624182724	0.909543231374255	P17423
RSC1	abundance - light_t0	light_t0	abundance	-0.16140446242667	0.756552751144514	0.909586855615306	P53236
KCS1	abundance - light_t0	light_t0	abundance	-0.181154632314049	0.756677560427606	0.909600420567248	Q12494
MVP1	abundance - light_t0	light_t0	abundance	0.169272582633219	0.756979944208318	0.909633268410916	P40959
MRPL51	abundance - light_t0	light_t0	abundance	-0.161267125292572	0.757491962395833	0.909688834367848	Q06090
MRI1	abundance - light_t0	light_t0	abundance	-0.189881083019278	0.757498534267588	0.909689547125576	Q06489
SRB2	abundance - light_t0	light_t0	abundance	0.187210827722436	0.758332806761387	0.909779937556318	P34162
NUP145	abundance - light_t0	light_t0	abundance	0.156436218085344	0.758339905685763	0.90978070592293	P49687
KAR2	abundance - light_t0	light_t0	abundance	-0.173167112880822	0.758707063844657	0.909820428202561	P16474
ALG3	abundance - light_t0	light_t0	abundance	0.215137424110074	0.758723478537811	0.90982220326627	P38179
ERV41	abundance - light_t0	light_t0	abundance	0.212306855189532	0.758760407166267	0.909826196425006	Q04651
CPR7	abundance - light_t0	light_t0	abundance	0.159380934318945	0.759208900663521	0.90987466461713	P47103
CTR1	abundance - light_t0	light_t0	abundance	0.389888501202776	0.760078447517515	0.909968487293355	P49573
YPK9	abundance - light_t0	light_t0	abundance	0.158917393546377	0.76011577654604	0.90997251066139	Q12697
DIP2	abundance - light_t0	light_t0	abundance	0.178010813257244	0.760677256977318	0.910032984350876	Q12220
YMR099C	abundance - light_t0	light_t0	abundance	0.177046028466674	0.760813394867246	0.910047634711141	Q03161
OST1	abundance - light_t0	light_t0	abundance	-0.195219536608302	0.761155389996764	0.910084417178637	P41543
PAM18	abundance - light_t0	light_t0	abundance	-0.177565299547582	0.761374426153111	0.910107959289516	Q07914
CIC1	abundance - light_t0	light_t0	abundance	0.177558973201704	0.761853046177255	0.910159358723304	P38779
CFT1	abundance - light_t0	light_t0	abundance	0.156687322736452	0.762315577669856	0.910208974577208	Q06632
VPS21	abundance - light_t0	light_t0	abundance	-0.186852333933524	0.762593219745005	0.910238730990656	P36017
ERP5	abundance - light_t0	light_t0	abundance	-0.168817849934547	0.762879440387998	0.910269386177182	P38819
ICP55	abundance - light_t0	light_t0	abundance	-0.154934639547309	0.762911925382726	0.910272864105543	P40051
RPL29	abundance - light_t0	light_t0	abundance	0.176094044928198	0.762936881695382	0.910275535810425	P05747
PFK26	abundance - light_t0	light_t0	abundance	0.187687805691408	0.763327264988147	0.910317307700007	P40433
MDM20	abundance - light_t0	light_t0	abundance	0.16578895985226	0.763605351627919	0.910347039882018	Q12387
BET2	abundance - light_t0	light_t0	abundance	0.165628830634975	0.763700284893186	0.91035718534625	P20133
PUP2	abundance - light_t0	light_t0	abundance	-0.166243201971612	0.763737415422404	0.910361152840203	P32379
GPA2	abundance - light_t0	light_t0	abundance	0.176327667047183	0.764410636252101	0.910433027382141	P10823
SEC13	abundance - light_t0	light_t0	abundance	-0.152325484794357	0.764883216948706	0.910483412326071	Q04491
RPS17A|RPS17B	abundance - light_t0	light_t0	abundance	-0.153236691249544	0.764973966055811	0.910493081199476	P02407|P14127
YPT52	abundance - light_t0	light_t0	abundance	0.172930899462041	0.76500610242565	0.910496504671691	P36018
CCT4	abundance - light_t0	light_t0	abundance	-0.162029758765962	0.765082860495754	0.910504680612761	P39078
PHR1	abundance - light_t0	light_t0	abundance	0.202676146887452	0.765297616599436	0.910527547579874	P05066
NDC80	abundance - light_t0	light_t0	abundance	0.182097258414925	0.765412550823441	0.910539780835608	P40460
ATG40	abundance - light_t0	light_t0	abundance	0.169490011702918	0.765647786275997	0.910564808168105	Q99325
TRM3	abundance - light_t0	light_t0	abundance	0.159617957272071	0.765982734260505	0.910600420029757	Q07527
GDH3	abundance - light_t0	light_t0	abundance	-0.212748715758683	0.765988168275604	0.910600997543575	P39708
BUD22	abundance - light_t0	light_t0	abundance	0.174274987230009	0.766391264682814	0.910643816846925	Q04347
UTP15	abundance - light_t0	light_t0	abundance	0.152545453215916	0.766659051871309	0.910672240129701	Q04305
MRP20	abundance - light_t0	light_t0	abundance	-0.197695173161681	0.766691280815257	0.910675659732965	P32387
TRM10	abundance - light_t0	light_t0	abundance	0.179305944528653	0.766777103746121	0.910684764568258	Q12400
ALG13	abundance - light_t0	light_t0	abundance	0.24534716935848	0.767202300460934	0.910729845732202	P53178
SEC20	abundance - light_t0	light_t0	abundance	0.175130399140106	0.767679272213614	0.910780362178171	P28791
ERG10	abundance - light_t0	light_t0	abundance	0.162508155165245	0.768194993333623	0.910834918310282	P41338
SHP1	abundance - light_t0	light_t0	abundance	-0.218782833176022	0.768497697074553	0.910866909099507	P34223
YPL067C	abundance - light_t0	light_t0	abundance	0.152610020137558	0.768584353164639	0.910876062991994	Q02754
NUP84	abundance - light_t0	light_t0	abundance	0.150668331334277	0.768911387051191	0.910910592196913	P52891
ATG21	abundance - light_t0	light_t0	abundance	0.236075644377154	0.769758466866858	0.910999905111618	Q02887
PKH1	abundance - light_t0	light_t0	abundance	-0.163673052907188	0.769800153439898	0.911004295764415	Q03407
YJR098C	abundance - light_t0	light_t0	abundance	0.195462081235019	0.769920718780827	0.911016991912906	P47139
ARP6	abundance - light_t0	light_t0	abundance	0.241891650547671	0.770711428478854	0.911100167998189	Q12509
NOT3	abundance - light_t0	light_t0	abundance	-0.155586186338674	0.770909235731562	0.911120951366605	P06102
NNT1	abundance - light_t0	light_t0	abundance	0.161630277323512	0.770947759158002	0.91112499784585	Q05874
PRP8	abundance - light_t0	light_t0	abundance	0.150681603124512	0.771184871848335	0.911149895919702	P33334
RPO31	abundance - light_t0	light_t0	abundance	0.151213899952086	0.771899113827979	0.911224810837454	P04051
SFA1	abundance - light_t0	light_t0	abundance	0.151921436602247	0.772967422339312	0.911336627346601	P32771
PEX19	abundance - light_t0	light_t0	abundance	0.174060384821313	0.773035830396475	0.911343777808756	Q07418
MUK1	abundance - light_t0	light_t0	abundance	0.172985607347967	0.773038447431643	0.91134405133566	Q02866
GUA1	abundance - light_t0	light_t0	abundance	0.152506867301547	0.773170152127444	0.911357814648543	P38625
SEC61	abundance - light_t0	light_t0	abundance	-0.161446138289186	0.773658571923358	0.91140881786868	P32915
URB1	abundance - light_t0	light_t0	abundance	0.150573246596487	0.773941147633296	0.911438299035004	P34241
PBA1	abundance - light_t0	light_t0	abundance	0.255891155652189	0.774322394340997	0.911478043480563	Q05778
DET1	abundance - light_t0	light_t0	abundance	0.176547534610513	0.774378166912614	0.911483854703739	Q99288
PDX1	abundance - light_t0	light_t0	abundance	0.168225539179479	0.774414202250225	0.911487609000064	P16451
MRX3	abundance - light_t0	light_t0	abundance	0.187112485851084	0.774436286699701	0.911489909683266	P38172
MRX9	abundance - light_t0	light_t0	abundance	-0.172518928922695	0.774461524592904	0.911492538735128	Q07349
RPT5	abundance - light_t0	light_t0	abundance	-0.178200288619958	0.774668504030801	0.911514094060163	P33297
SEC15	abundance - light_t0	light_t0	abundance	0.145967180515519	0.77473280159486	0.911520788022353	P22224
DDP1	abundance - light_t0	light_t0	abundance	0.145120269845937	0.774786556434901	0.911526383613662	Q99321
RNR1	abundance - light_t0	light_t0	abundance	0.178031504640312	0.775194245871271	0.911568798875228	P21524
PDR17	abundance - light_t0	light_t0	abundance	-0.144979205455836	0.775377289945883	0.911587829219281	P53844
SRO7	abundance - light_t0	light_t0	abundance	0.170288518052389	0.77611428451589	0.911664368723806	Q12038
FMP27	abundance - light_t0	light_t0	abundance	-0.152945786462102	0.776366805726489	0.911690563475188	Q06179
NOP1	abundance - light_t0	light_t0	abundance	-0.148460639781402	0.776909151475297	0.911746770079733	P15646
[truncated: 26,508 more rows]
