# Supplementary material for: Mitochondrial dysfunction rapidly modulates the abundance and thermal stability of cellular proteins
Source: Life Sci Alliance. 2023 Mar 20;6(6):e202201805. doi: 10.26508/lsa.202201805 (PMC10027898; doi:10.26508/lsa.202201805)
Supplement: Supplementary file 3 [file LSA-2022-01805_TableS2.xlsx]

## Sheet: Table legend
Table S2. Abundance classes, related to Figure 4G
gene name	identified protein
Abundance class	Classification of abundance change: first characterization corresponding to degradation changes, second to synthesis changes (clogger vs control)

## Sheet: TableS2_Abundance_classes
gene name	Abundance class
P0859_b2_DHFR	high-low
ZPS1	low-low
CTT1	low-high
GAS3	none-none
HSP82	low-high
SCW10	high-none
ALD3	low-high
GGA2	none-none
CUP1	low-none
CIR2	high-low
SSA2	none-none
CCP1	none-low
SSA3	low-high
TKL2	low-none
HSP78	low-none
ZPR1	low-none
KAR2	low-none
MSC1	low-high
RPT5	low-high
YGP1	low-high
PRX1	none-none
ICL2	high-none
OM45	low-high
YHI9	none-high
FES1	low-high
MSS51	high-low
TSL1	low-high
ILV3	high-low
GIN4	high-low
LSC2	high-low
FDH1	high-low
HRP1	none-high
IML2	low-high
ETR1	none-high
HSC82	low-none
PHB1	none-low
BNA1	none-none
IDP2	high-none
TMA46	low-none
QCR7	none-low
PUT2	none-none
MSH6	none-low
ARA1	none-none
HOM3	none-low
SFC1	none-none
CIR1	none-none
RPL28	none-low
SSA4	low-high
CIT1	high-low
SSE2	low-high
ILV1	high-low
SHP1	none-high
RPS12	none-low
FMP40	none-high
YCP4	high-none
RNH70	none-high
MRP8	none-high
RET3	high-none
LHP1	none-low
SOD2	high-low
DUS3	none-low
CPR6	low-high
RIP1	high-low
RPS29B	low-low
FRS2	high-none
DAK1	none-high
STE23	none-none
YMR196W	none-high
COX12	none-low
LEU1	none-none
YIP3	none-none
ATP2	high-low
CIT2	high-none
NOP4	high-low
PDA1	high-low
HEM15	none-low
TCB1	none-none
FAA4	low-high
CLU1	none-none
TUB2	none-none
SRP1	low-none
ARA2	low-high
GLY1	low-low
INH1	high-low
MAK11	none-none
HTB1	none-none
LPD1	none-low
TUF1	none-low
YDJ1	low-high
GUA1	none-low
DOG2	none-none
IDH2	high-low
CRH1	none-none
RAD23	low-high
FUR1	none-none
PGM2	low-high
GUT2	none-low
PRE7	none-high
DBP7	high-none
YAT2	none-none
SDH1	none-low
KGD1	high-low
HNT1	none-none
YDL124W	none-high
CYB2	high-low
HSP104	low-high
UBP6	low-high
KRS1	none-low
SOL4	none-high
AGX1	none-low
IMA3|IMA4|IMA2	none-high
SCW4	none-none
MPD2	none-high
RPN8	none-high
TIF5	none-none
GCY1	none-high
APE2	none-high
RAT1	none-none
ERP1	none-none
LYP1	none-low
ADE13	none-none
RPL24A	none-none
GOR1	none-high
RPB11	none-none
SER33	none-none
HSP12	low-high
ASN1	none-low
HSP26	low-high
MDJ1	low-high
YJU3	none-none
PTK2	none-none
ERG4	low-low
UBA1	none-high
YGR266W	none-high
RPS15	none-none
ACO1	none-low
ARG3	none-low
HIS1	none-low
PRE5	low-high
GLC3	none-high
GRE2	low-high
NOP14	none-none
YBR053C	low-high
RNA1	low-none
RPO26	none-none
SHM1	none-none
GDH1	high-low
CAR2	none-none
AHA1	low-high
ATP1	none-low
PCK1	high-none
RVS161	none-none
ERO1	low-high
URB2	none-none
HPA3	low-none
HMG1	none-high
AGP1	none-none
FBP26	high-none
SNX3	low-none
TPS3	none-high
YER156C	low-none
AIM41	low-high
TFS1	high-high
COQ5	none-low
AIM17	none-none
POR1	none-low
ARG7	none-none
ESF1	none-none
NOP12	high-low
YMR099C	none-none
EFM4	high-none
CYC1	none-low
FSH1	none-none
TOS1	low-none
ELP2	none-none
MET13	none-none
VTC2	none-none
UTP20	none-low
TFC3	none-none
ADE1	none-none
SDH4	high-low
ENT2	none-high
TRM82	high-none
SSC1	low-none
HSP10	low-high
HSP60	low-high
RPF2	none-low
SSZ1	none-none
TAL1	none-none
RTF1	none-high
DLD1	none-low
LYS21	none-none
CNB1	none-none
ERG1	none-none
DIS3	none-none
MDR1	none-high
TRM8	none-low
YKL151C	high-high
TIF4631	none-low
MTR4	none-low
SEC27	none-none
GDH3	none-low
ERV25	none-none
SCS7	none-high
RPS10B|RPS10A	none-low
PRC1	low-high
AIM6	none-none
HFD1	none-high
ALT1	high-low
CYC8	low-none
YNL134C	low-high
YBR056W	none-high
PDB1	none-low
CCC1	none-none
KGD2	none-low
SNU13	none-none
TPS2	low-high
POL30	high-none
DCS2	none-high
ELP3	none-none
NOP13	none-none
TOM1	none-none
ECM29	low-high
ATP12	high-low
CKA1	none-none
RPL20A|RPL20B	none-none
GND2	low-none
PRE8	none-high
GAR1	none-low
MET10	high-low
ADE5	none-none
TPM1	high-none
NCE103	low-none
URA2	none-none
DTD1	low-none
CSR1	high-none
COX13	none-low
YGR054W	none-low
DDP1	none-none
ARP9	none-none
ADE12	none-low
CKA2	low-none
RPA190	none-low
RPS7A	none-low
ECM4	none-high
TMA16	low-low
YGL159W	none-high
ERG11	low-none
YML131W	none-high
YKL187C	high-high
PWP2	none-none
COR1	high-low
ICL1	none-none
NIT3	none-none
UGP1	none-none
MNS1	none-none
YMR226C	none-none
TIF6	none-low
GNP1	none-none
ALD4	high-low
TPK2	low-none
MVP1	low-high
POB3	none-none
MAS1	high-none
VMA1	none-none
ACH1	none-low
PFK26	none-high
SBP1	low-high
RTN1	none-none
DYS1	high-none
RRP5	none-none
RPS13	none-none
FBP1	none-none
PEP1	none-high
LSC1	high-low
YMR027W	none-none
LEU4	none-none
CBR1	none-none
GAS5	low-none
RGI2	low-high
AYR1	none-high
QNS1	none-none
HEM2	low-none
GAD1	low-high
ACB1	none-high
HYR1	high-high
TRP2	none-none
YLR419W	high-none
ERV29	none-none
GLK1	none-high
ISN1	none-none
LSP1	none-none
CDC10	none-none
ATO3	none-high
END3	none-none
MDH2	high-none
NPL3	none-none
SDH3	low-low
VMA13	none-none
RLP7	none-none
RHO3	low-low
UTP4	none-low
PHO87	low-high
HSP31	none-high
ATP17	high-low
RKR1	none-none
GDB1	none-high
PMT1	high-none
RPS2	none-low
MAP2	none-high
PRE6	low-high
UGA1	none-high
LSB3	low-high
KRR1	none-none
HSP42	low-high
CAB2	high-none
GPH1	none-none
ARO3	none-none
YBL055C	none-none
KRE2	none-none
NDI1	none-low
TOP1	none-none
SEC23	none-none
CIT3	high-none
YAT1	high-none
MDN1	none-none
SDS24	none-high
MDH3	none-none
RPS1B	none-low
TUB1	none-low
SIS1	low-none
GSF2	low-none
BNA6	none-high
UTP9	none-low
TOP2	high-none
CBF5	none-low
RPN7	none-high
PRE3	low-high
MDH1	none-low
TYW1	none-none
UFD1	low-high
RPL19A|RPL19B	none-none
ABP1	none-none
PUS1	none-none
MLS1	none-none
RIM1	low-none
RPN11	none-high
CPS1	none-none
PRE10	low-high
HBN1	low-low
KEX1	none-none
MTC1	none-high
NCL1	none-none
YPR1	none-none
SUI3	none-none
UFD4	none-high
TPI1	low-none
RHO1	none-none
ATP3	high-low
GET3	low-high
QCR2	none-low
TES1	high-none
PAM16	none-none
NUM1	low-none
FUM1	none-low
COF1	none-none
IDP1	none-low
OST3	none-none
YNK1	none-low
CWP1	none-none
NQM1	none-high
SEY1	none-none
ERG3	none-none
ALD2	none-none
PAF1	low-none
COX2	low-none
NUP82	none-none
RPS11A|RPS11B	none-low
TIM44	none-none
COA6	low-high
LIP5	low-low
VMA8	none-none
NCE102	none-none
URA7	none-low
SUP45	none-none
RPN5	low-high
SSA1	none-high
DUG1	none-none
ADI1	low-high
RSP5	none-none
ESS1	low-none
PSA1	none-low
SUB2	none-low
HTA1|HTA2	none-none
LYS1	none-none
APE1	none-none
REH1	none-none
RPS7B	high-low
GLN1	high-low
NOG1	high-low
TAT1	high-none
PRS3	high-none
MAL32|MAL12	none-none
SPE3	high-none
RIB5	none-none
NOP56	none-low
EXG1	low-none
PUP2	low-high
GLO2	low-high
GSH2	none-none
CRM1	none-none
HYP2	none-none
STO1	low-none
YRA2	high-none
HEM1	none-low
RPS31	high-none
INP53	none-none
SWH1	none-none
RPS5	none-low
FAA1	none-none
TDH2	low-none
MSS116	none-none
RPL37B	none-low
MRPL35	high-none
GDH2	none-none
DLD3	high-none
RPN3	low-high
KTR6	none-none
ARO8	none-low
CDC48	low-high
PDR16	low-none
TRX2	none-high
PRE9	low-high
STI1	low-high
SEC24	none-none
PRB1	low-high
ARC18	none-high
ACT1	high-none
RMD9	low-low
ADE16	none-none
ADR1	low-none
VPS21	none-none
MHP1	none-none
FBA1	none-none
IDI1	none-none
ACS1	none-high
ASP1	high-none
CYC7	low-high
DIP5	high-none
ENT3	low-high
YGR026W	none-none
PCS60	none-high
THS1	none-none
CAB4	none-none
UGA2	none-high
YEF3	none-low
BEM2	none-none
YOL098C	low-high
SPT16	none-none
YBT1	none-none
JEN1	none-high
HEM13	none-none
NPT1	none-none
CIS3	low-high
ERG26	none-none
PMA1	none-none
YBL036C	none-none
YNL247W	none-none
TRP1	low-none
CDC3	none-none
RPL11A|RPL11B	none-none
SRM1	none-none
DBP2	high-low
HAS1	none-none
RPN9	low-high
UBR1	low-high
CIC1	high-low
PAA1	none-none
VMA10	none-none
KES1	high-none
RIB4	high-low
ARG5	none-low
SAM2	low-low
PDR12	high-none
DIP2	none-none
SUI1	high-none
UTP22	none-none
AAC1	low-none
RPL10	none-none
CCT2	low-none
YIL108W	none-none
RPT6	low-high
ARO9	none-none
GLO3	none-none
HXK2	none-none
NIC96	none-none
YHB1	none-low
SPS19	none-high
ENT1	low-none
YHM2	low-low
GPM1	low-high
ALD6	none-none
SAC1	none-none
YBR139W	low-high
VPS13	none-none
CYM1	none-none
ILS1	none-low
ADE6	none-low
BCY1	none-none
SSS1	low-none
PET9	none-low
RPS19A|RPS19B	high-low
POM152	none-none
URA5	high-none
RTG2	none-none
CDC37	low-high
SHS1	none-none
YDL086W	none-none
DAP2	none-high
PRM15	none-none
ENO2	none-high
CMK1	low-high
RAS2	none-none
SEC63	none-none
SHR3	low-none
RPS3	none-low
TRX1	high-none
NPL4	none-high
PRE4	low-high
TUM1	none-none
ADH3	none-none
PUS7	none-none
CPR1	none-high
ILV2	none-low
NSR1	none-low
ADK1	high-low
PRO2	none-none
NAT1	none-none
RSM23	none-low
SOD1	none-none
YOL057W	none-none
EMC1	none-none
GRX8	none-low
GRX7	high-none
RPL30	none-low
RPL23A|RPL23B	none-low
ARP2	none-none
MET3	high-low
BRE1	none-high
SOL3	none-none
ERG20	none-none
RPS8A|RPS8B	none-low
RNR1	none-low
LCB1	high-none
ISD11	none-none
RPL42A|RPL42B	none-none
SEC61	none-none
YNL115C	none-high
RPL25	high-low
ADH6	none-none
COX5A	none-low
TSA1	low-none
TCP1	none-high
MYO2	none-none
GND1	none-none
YTM1	none-none
PHO13	high-none
GTT1	none-high
RPL26B	none-low
TOM40	high-low
SRP68	low-none
MSN5	none-high
DCS1	none-high
EMP24	none-low
MRT4	none-none
AMS1	none-high
POT1	high-high
PRO3	high-none
NOP6	none-none
GRX3	high-none
NEW1	none-none
ADO1	none-low
PDR5	low-high
TRM1	high-none
REE1	none-none
ALD5	none-low
CTA1	high-high
DUT1	none-none
LAT1	none-low
PRS5	high-none
HCR1	none-none
ABP140	none-none
GPP2	low-none
BLM10	low-high
NPY1	none-none
NUP133	none-none
UTH1	low-high
NAP1	none-none
GBP2	none-none
TEF1	none-none
DED1	none-none
CAP2	high-none
ARO1	none-low
GLO1	low-high
TIF34	high-none
ERG27	low-none
RPO31	high-none
VPS74	none-none
AMD1	none-none
RTS1	none-none
DST1	low-none
RPF1	high-none
GCS1	low-none
GAS1	none-low
ALO1	none-none
GLN4	none-none
IKI3	none-none
NOC2	none-none
PMT2	none-low
SHE10	low-none
ZTA1	none-high
RPS23A|RPS23B	none-none
RGI1	low-high
MET5	none-low
TMA17	low-high
YME1	high-low
MYO3	none-none
PDI1	none-high
DBP9	high-none
ISW1	none-none
LDH1	none-none
PUF6	none-none
YPL225W	none-none
GPM2	high-none
MAS2	none-none
RPN12	none-high
FRD1	high-none
CPR5	high-none
TMT1	none-none
SEF1	none-low
TRM11	none-none
TOA2	high-none
VTC4	none-none
RPT3	low-high
SEC31	none-none
GSC2	none-none
CDC53	low-high
COX6	high-low
SEC7	none-none
WBP1	high-none
RPL1A|RPL1B	none-low
REP1	none-none
KAE1	none-none
CAF16	none-none
LTP1	none-none
MET6	none-low
ARB1	low-none
AIM2	none-high
RPS29A	none-low
MON2	none-none
AIM9	none-low
PIH1	none-none
PDC1	none-none
SUI2	none-none
YKR018C	none-high
GNA1	none-low
TPS1	none-high
FRA1	none-none
SUC2	low-high
BAT1	none-low
FAS1	none-low
YGR012W	none-none
MSC7	none-none
CDC19	none-none
RPL15A	none-low
LEM3	none-high
RDI1	none-none
SEC53	none-low
HHF1	none-none
LAP3	none-none
BGL2	none-high
TMA19	low-none
ECM33	none-none
KTR3	none-none
ASC1	none-low
HMT1	high-none
RPL2A|RPL2B	none-low
WTM1	none-high
RPS25B|RPS25A	none-low
YCK2	none-none
PIM1	low-high
RIB3	high-low
EHT1	none-low
RPS16A|RPS16B	none-low
CAM1	none-none
URA6	none-none
GLC7	none-none
YKL077W	low-none
RPL29	none-low
SKI2	none-none
CPR3	high-low
APL5	none-none
YPL260W	low-none
CDC33	none-none
GSY2	none-none
TKL1	none-low
AIM29	none-none
RBK1	none-none
YNR034W	low-high
VPH1	none-none
GRX1	none-high
PPT1	none-none
MVD1	none-none
RPG1	none-none
PRP43	high-none
RPN6	low-high
YIM1	none-none
PFK1	none-none
PWP1	high-none
PRE2	low-high
GAL7	high-none
APL4	none-none
SNZ3|SNZ2	none-low
ERG13	none-none
URA8	high-none
RPT1	low-high
ATP4	none-low
PYC1	none-none
KTR1	high-none
CDC55	none-none
THR1	high-low
SOL2	low-none
IRC24	none-high
PRE1	low-high
XPT1	high-none
HIS5	low-low
RPL16B	none-none
AAP1	none-none
ERG6	none-none
RPL21A|RPL21B	none-none
CYS3	none-low
TRP5	none-none
RPS24A|RPS24B	none-none
DPM1	low-none
GDI1	none-none
TPA1	high-none
ARG8	none-low
PPN1	high-none
ARC40	low-none
SHM2	none-none
RTC5	none-none
RPB2	none-none
NUP188	none-none
PRT1	none-none
BFR1	low-none
FUN12	none-none
BAP2	high-none
PDX3	none-none
FMP27	none-none
UTP10	high-none
SCP160	none-low
VPS1	none-none
EMG1	none-none
RPL8A	high-low
PGM1	none-low
DNM1	none-none
GDA1	none-none
RPL6A	high-low
SNQ2	low-high
EMP47	low-none
RPL6B	high-low
CDC12	none-none
WRS1	none-none
RPS17A|RPS17B	none-low
CDC39	none-high
YRB1	none-none
HTS1	none-none
TRP3	none-none
RPS21A|RPS21B	high-none
YSA1	low-none
SEC4	none-none
SAR1	none-none
YPT7	none-none
LYS9	none-none
HXK1	low-high
RPS1A	none-none
PUB1	none-none
SPT15	low-none
URA4	none-none
PRD1	none-high
RKI1	none-low
RPA135	none-none
RSC8	none-none
GCD2	none-none
YRA1	none-none
RPL5	high-low
THO1	none-none
SHB17	none-none
VAS1	none-none
LIA1	none-none
ARC1	none-none
TRA1	none-none
FRS1	none-none
SYP1	none-none
RVS167	none-none
LAP2	none-none
RPL3	none-low
SLA2	low-none
HOM6	none-none
ARO7	none-none
COX9	none-low
TDA3	none-none
DOT5	none-high
PUF3	low-none
RPM2	none-low
GCD6	none-none
NMD2	none-none
ERB1	none-none
GAL1	high-none
MCK1	none-none
OXP1	none-none
IAH1	none-high
FAA2	none-none
ALG2	none-none
CHC1	none-none
RPN2	low-high
ADH1	low-high
PGK1	low-high
NDE1	high-low
RPS6A|RPS6B	high-low
FCY1	none-none
ECM14	none-none
MNN5	high-none
GPD2	none-none
SSH1	low-none
ALA1	none-low
SFB3	none-none
ABZ2	none-none
RPP0	none-none
RSC9	none-none
DET1	none-none
CDC31	none-none
YDR415C	low-none
RPS0A	none-low
YGR250C	low-none
MRI1	none-none
FPR3	none-none
SSE1	low-high
RNR2	none-none
EGD1	high-low
CMD1	none-none
AAT2	none-none
RPO21	none-none
YDR248C	high-none
SEC12	high-none
YET1	none-high
MPD1	high-none
CCT8	none-none
EMP46	low-high
YGR111W	none-high
MIC10	none-low
RLI1	none-none
UTP21	none-none
MNN9	none-high
CLC1	none-none
NOP58	none-low
RPS27A|RPS27B	high-low
STE24	none-high
CRN1	none-none
FPR1	high-none
YPT6	none-none
ARG1	none-low
NOP7	none-none
APL6	none-none
RPL34B|RPL34A	none-low
SPT5	none-none
XRN1	none-none
TIF35	none-none
YPT52	none-high
SAP155	low-none
GGC1	low-low
CCT7	none-none
GAL3	high-none
YML079W	none-none
OST1	none-none
NTH1	none-high
FMP52	low-high
UBC1	none-none
FAS2	none-low
TAN1	none-none
NMA111	none-none
DNF1	none-none
SMT3	low-none
PYK2	none-none
COX4	high-low
MGM101	none-none
SES1	none-none
TMA20	none-none
ASN2	none-high
HOM2	none-low
YOR289W	none-high
SAM1	low-low
RCK2	none-none
NIF3	none-none
PYC2	high-low
YLR179C	high-low
PEP4	low-high
ARX1	none-none
ADE3	high-low
GTS1	none-none
FOX2	high-none
RPL38	none-low
SAC6	none-none
YKT6	none-high
TAF2	none-none
CAR1	none-none
EBP2	none-none
ERG10	high-none
RFC2	none-none
DPS1	none-none
YBR096W	none-none
TCB3	none-none
CCT5	none-none
RPT4	low-high
GUT1	none-low
PFK2	none-none
LCB2	none-none
GCN2	none-none
SGT2	low-high
YNL010W	none-none
DHH1	none-none
GCD11	none-none
ETT1	none-none
IFA38	none-none
DOA1	none-high
HIS7	high-none
USO1	none-none
RPL37A	none-low
ZWF1	none-none
QRI1	none-none
APT1	high-none
RNR4	none-none
RPL32	none-low
SRP72	none-none
URA1	high-low
SFA1	none-none
PNC1	low-high
YMR074C	low-none
SXM1	none-none
POL2	none-none
CHO2	none-none
DSF1|YNR073C	none-high
RPN1	low-high
BBC1	none-none
ATP5	none-low
VAC8	none-none
MIR1	low-low
GIS2	none-none
NAT10	high-low
RPS18A|RPS18B	none-low
GAL10	high-none
ACC1	none-none
TRR1	none-none
PGI1	none-none
DPL1	none-high
YTA12	none-none
SIM1	low-high
SDS22	none-none
DBP3	low-none
EPS1	none-none
SLA1	none-none
TSR1	high-none
PTC2	none-none
STM1	high-low
YPK1	low-none
SKI3	none-none
GCN1	low-none
CAP1	none-none
DBP5	low-none
ROY1	none-none
RBG1	none-none
IPP1	none-none
GPT2	none-high
BRR2	none-high
TPD3	low-high
MAP1	none-none
DYN2	none-none
RPT2	low-high
YHR112C	high-none
ARC19	low-none
RPL13B|RPL13A	high-low
RQC2	none-high
APL3	none-none
NCP1	none-none
NOP1	none-none
MIS1	high-low
TDH3	none-none
CDC60	none-low
VIP1	high-none
SNF1	none-high
TCD2	none-low
CYS4	none-low
LYS12	none-none
SPF1	none-none
RPB9	none-none
RPL43A|RPL43B	none-low
RNY1	none-high
ACS2	none-none
ITR1	high-low
THR4	none-none
RVB2	none-none
YCF1	none-none
LYS20	none-none
BDH1	none-none
EFM5	low-none
RET2	none-none
SEC21	none-none
YMR315W	none-none
MEF1	none-none
FET5	low-none
ILV6	high-low
YHR020W	low-none
RPL12A|RPL12B	none-none
RPL9B	none-none
SCO2	none-high
RPS28B|RPS28A	none-low
RPL35A|RPL35B	none-low
APE4	none-none
SUP35	none-none
BAT2	high-none
APA1	low-none
EGD2	none-none
SSP120	low-none
URE2	low-high
NOP9	none-none
BIO2	none-high
MLC1	none-none
PAB1	low-none
KAP123	none-none
VPS24	none-high
CCT6	none-none
NAS6	low-high
NFS1	none-low
IDH1	high-low
POX1	none-high
CTR9	none-none
TEF4	low-none
RPL16A	none-low
OYE2	none-none
DOP1	none-none
TDH1	none-high
NMD3	none-none
EMI2	none-high
GCD7	none-none
AHP1	low-high
GPD1	none-none
VCX1	none-none
CDS1	none-none
VPS27	low-none
PMI40	high-none
HMF1	none-none
RPS20	none-low
STT3	none-none
ARO4	none-low
OLA1	low-high
DPH5	none-none
COP1	none-none
GVP36	low-high
HIS4	none-low
TPK1	low-none
UTP8	none-none
MES1	none-none
PHO86	none-none
ENO1	none-high
YPT31	none-none
SOL1	low-high
PDR1	low-high
ERG12	none-none
PDH1	none-none
SEC14	none-none
INO1	none-low
OLE1	high-none
DED81	none-low
HRI1	none-none
ATP7	high-low
CRP1	none-high
YPT1	none-none
TIF11	none-none
AIP1	none-none
APE3	low-none
APL2	high-none
TIF1	none-none
TIF3	none-none
MNN2	none-none
NUP120	high-none
NAM7	none-none
HAM1	none-none
HHT1	none-none
CCT3	none-none
ARP3	none-none
NIP1	none-none
CCR4	none-none
SFH5	none-none
RPL27A|RPL27B	none-low
GFA1	none-none
NOP2	high-none
TSC13	low-none
ERG5	none-none
CAT2	none-none
ERG2	none-none
GLR1	none-none
SDH2	high-low
MYO5	none-none
CPA2	none-low
TY1B	high-none
FSH3	none-none
SRO9	high-low
SAH1	none-low
ARC35	none-none
SER1	none-low
RPL4A|RPL4B	none-low
CDC28	none-high
ERG9	low-high
TUP1	none-none
YKL033W	none-none
YNR021W	none-none
VMA4	none-none
TOM70	low-none
RPS4A|RPS4B	none-low
TYS1	none-none
GLT1	none-low
FIS1	none-high
YPR127W	none-none
YML6	none-none
MMF1	none-none
PIL1	none-none
CWH41	none-none
ILV5	none-none
TMA108	none-none
ROK1	none-none
SFM1	none-none
GPP1	low-none
ARO10	low-none
DLD2	high-low
VMA2	high-low
YFR006W	none-none
PAP1	low-none
ZUO1	none-none
SPT6	none-none
PRS1	high-none
RPN10	none-high
SEC26	none-none
FKS1	high-none
GRE3	low-high
OSH7	none-none
GRS1	high-none
TED1	none-none
NHP6A	none-none
GET4	none-none
MCR1	none-none
YRO2	none-none
MXR1	none-none
RPS14A|RPS14B	none-low
KTR4	none-none
UBP15	none-none
PCM1	none-none
SCL1	low-high
YNL181W	none-high
RFA1	low-high
ARO2	none-none
YDR341C	none-none
OMS1	none-none
VMA5	none-none
UBP2	none-high
SEC18	none-none
RPN13	none-high
MET17	low-low
GUS1	none-none
CCT4	none-none
EFT1	none-low
ADH2	none-high
YKL069W	high-none
PBI2	none-none
RPL18A|RPL18B	high-low
NUP157	none-none
IMD3	none-low
YHR033W	none-low
