# Supplementary material for: Mitochondrial dysfunction rapidly modulates the abundance and thermal stability of cellular proteins
Source: Life Sci Alliance. 2023 Mar 20;6(6):e202201805. doi: 10.26508/lsa.202201805 (PMC10027898; doi:10.26508/lsa.202201805)
Supplement: Supplementary file 4 [file LSA-2022-01805_TableS3.xlsx]

## Sheet: Table legend
Table S3. Classification of protein regulation with indication of ribosomal proteins, related to Figure 5D, S6C
gene id	identified protein
Class	Classification of protein regulation: first characterization corresponding to abundance changes, second to stability changes (clogger vs control)
Constituent	Indicated are 80S ribosomal proteins

## Sheet: TableS3_Regulatory_classes
gene name	Class	Constituent
MIR1	yes-yes	NA
SUC2	yes-yes	NA
ATP17	yes-yes	NA
TAL1	no-yes	NA
YIP3	no-yes	NA
LYS12	no-yes	NA
YMR099C	no-yes	NA
RPL11A|RPL11B	no-yes	Ribosome
VMA4	no-yes	NA
ALD4	yes-yes	NA
COX5A	yes-yes	NA
ARG5	yes-yes	NA
TUB2	no-yes	NA
SEC27	no-yes	NA
COX13	yes-yes	NA
MLC1	no-yes	NA
TYS1	no-yes	NA
COX6	yes-yes	NA
URA1	yes-yes	NA
FUM1	yes-yes	NA
YHR020W	yes-yes	NA
RPS5	yes-yes	Ribosome
YCP4	yes-yes	NA
YFR006W	no-yes	NA
CLU1	no-yes	NA
ENO2	yes-yes	NA
GPP2	yes-yes	NA
SBP1	yes-yes	NA
RTN1	no-yes	NA
CUP1	yes-yes	NA
RPT5	yes-yes	NA
ARC40	yes-yes	NA
EMP47	yes-yes	NA
CPR1	yes-yes	NA
DLD2	yes-yes	NA
CAT2	no-yes	NA
AAT2	no-yes	NA
ERG3	no-yes	NA
HSP82	yes-yes	NA
PGI1	no-yes	NA
QCR7	yes-yes	NA
SOD2	yes-yes	NA
GLC7	no-yes	NA
LAP3	no-yes	NA
YBL036C	no-yes	NA
ARG1	yes-yes	NA
PIL1	no-yes	NA
MET5	yes-yes	NA
SDH1	yes-yes	NA
GAL7	yes-yes	NA
EHT1	yes-yes	NA
CYB2	yes-yes	NA
RPO26	no-yes	NA
COX9	yes-yes	NA
RPS13	no-yes	Ribosome
PUP2	yes-yes	NA
THS1	no-yes	NA
TRP2	no-yes	NA
HNT1	no-yes	NA
CPS1	no-yes	NA
CBR1	no-yes	NA
PRE8	yes-yes	NA
RPS15	no-yes	Ribosome
SSZ1	no-yes	NA
DLD1	yes-yes	NA
KES1	yes-yes	NA
PRE10	yes-yes	NA
P0859_b2_DHFR	yes-yes	NA
ASC1	yes-yes	NA
COX12	yes-yes	NA
ADH6	no-yes	NA
URA4	no-yes	NA
AAP1	no-yes	NA
HMG1	yes-yes	NA
MLS1	no-yes	NA
LHP1	yes-yes	NA
SAR1	no-yes	NA
GDH3	yes-yes	NA
WRS1	no-yes	NA
RPS1A	no-yes	Ribosome
GNP1	no-yes	NA
PRE3	yes-yes	NA
PGM2	yes-yes	NA
SDS22	no-yes	NA
COR1	yes-yes	NA
ISN1	no-yes	NA
HSP26	yes-yes	NA
TSA1	yes-yes	NA
APE2	yes-yes	NA
ZPS1	yes-yes	NA
RPL26B	yes-yes	Ribosome
MDH2	yes-yes	NA
RPN1	yes-yes	NA
PRS1	yes-yes	NA
YMR027W	no-yes	NA
ACT1	yes-yes	NA
MPD2	yes-yes	NA
GAS5	yes-yes	NA
PYC1	no-yes	NA
YNL115C	yes-yes	NA
TIF11	no-yes	NA
RHO1	no-yes	NA
APT1	yes-yes	NA
SAM1	yes-yes	NA
YNK1	yes-yes	NA
AIM6	no-yes	NA
PRE6	yes-yes	NA
CYS3	yes-yes	NA
LPD1	yes-yes	NA
QCR2	yes-yes	NA
ERP1	no-yes	NA
IRC24	yes-yes	NA
ERG11	yes-yes	NA
DAK1	yes-yes	NA
GRX1	yes-yes	NA
ARG7	no-yes	NA
ATO3	yes-yes	NA
ICL1	no-yes	NA
SUI3	no-yes	NA
CPR5	yes-yes	NA
GVP36	yes-yes	NA
UGA2	yes-yes	NA
FUN12	no-yes	NA
DPS1	no-yes	NA
YME1	yes-yes	NA
LSP1	no-yes	NA
AIP1	no-yes	NA
SCL1	yes-yes	NA
ACS1	yes-yes	NA
RPS11A|RPS11B	yes-yes	Ribosome
ILV2	yes-yes	NA
PYC2	yes-yes	NA
ARG8	yes-yes	NA
CAR1	no-yes	NA
SLA2	yes-yes	NA
DLD3	yes-yes	NA
MSS51	yes-yes	NA
YPL260W	yes-yes	NA
PUT2	no-yes	NA
RPS8A|RPS8B	yes-yes	Ribosome
POB3	no-yes	NA
ILV6	yes-yes	NA
HBN1	yes-yes	NA
SSC1	yes-yes	NA
GLK1	yes-yes	NA
RPL4A|RPL4B	yes-yes	Ribosome
FMP52	yes-yes	NA
ENO1	yes-yes	NA
CHC1	no-yes	NA
ACO1	yes-yes	NA
PRS3	yes-yes	NA
RPO31	yes-yes	NA
NDE1	yes-yes	NA
DUT1	no-yes	NA
TIF1	no-yes	NA
ACH1	yes-yes	NA
PAA1	no-yes	NA
FRD1	yes-yes	NA
RSP5	no-yes	NA
PRE9	yes-yes	NA
HSC82	yes-yes	NA
RKI1	yes-yes	NA
PRO2	no-yes	NA
MET6	yes-yes	NA
HSP60	yes-yes	NA
CDC60	yes-yes	NA
SSA4	yes-yes	NA
NQM1	yes-yes	NA
ERG9	yes-yes	NA
CLC1	no-yes	NA
SUI2	no-yes	NA
PDC1	no-yes	NA
PHB1	yes-yes	NA
GDH2	no-yes	NA
SPE3	yes-yes	NA
CDC19	no-yes	NA
SFH5	no-yes	NA
ZTA1	yes-yes	NA
SHE10	yes-yes	NA
CIT3	yes-yes	NA
HHF1	no-yes	NA
GRX3	yes-yes	NA
VMA10	no-yes	NA
RPL20A|RPL20B	no-yes	Ribosome
ILV3	yes-yes	NA
IFA38	no-yes	NA
RPS29B	yes-yes	Ribosome
STO1	yes-yes	NA
YKR018C	yes-yes	NA
FSH1	no-yes	NA
ILS1	yes-yes	NA
MIS1	yes-yes	NA
MET10	yes-yes	NA
SNZ3|SNZ2	yes-yes	NA
SAH1	yes-yes	NA
TOM1	no-yes	NA
RPL37B	yes-yes	Ribosome
ECM33	no-yes	NA
RPL24A	no-yes	Ribosome
PDX3	no-yes	NA
PGK1	yes-yes	NA
RPS10B|RPS10A	yes-yes	Ribosome
SER33	no-yes	NA
GGC1	yes-yes	NA
CAB2	yes-yes	NA
RPS7A	yes-yes	Ribosome
TDH1	yes-yes	NA
AHA1	yes-yes	NA
HSP78	yes-yes	NA
RPT1	yes-yes	NA
DYS1	yes-yes	NA
RIM1	yes-yes	NA
SMT3	yes-yes	NA
VMA1	no-no	NA
RPS12	yes-yes	Ribosome
IDH1	yes-yes	NA
SSS1	yes-yes	NA
FET5	yes-yes	NA
TRR1	no-yes	NA
COX4	yes-yes	NA
ARG3	yes-yes	NA
GCS1	yes-yes	NA
FKS1	yes-yes	NA
FBP1	no-yes	NA
EMG1	no-yes	NA
RTG2	no-yes	NA
HPA3	yes-yes	NA
MET3	yes-yes	NA
VPH1	no-yes	NA
YER156C	yes-yes	NA
SAC6	no-yes	NA
RSC8	no-yes	NA
GUA1	yes-yes	NA
NTH1	yes-yes	NA
MVD1	no-no	NA
RPL32	yes-yes	Ribosome
GCD11	no-no	NA
YBT1	no-no	NA
YGP1	yes-yes	NA
TUF1	yes-yes	NA
SSA2	no-yes	NA
ARO1	yes-yes	NA
HSP12	yes-yes	NA
HOM2	yes-yes	NA
GPM1	yes-yes	NA
FAA1	no-yes	NA
GCY1	yes-yes	NA
ARO3	no-yes	NA
GAL10	yes-yes	NA
RPS20	yes-yes	Ribosome
CPR3	yes-yes	NA
RPL37A	yes-yes	Ribosome
PRE1	yes-yes	NA
TSL1	yes-yes	NA
CYC1	yes-yes	NA
MAP2	yes-yes	NA
TEF1	no-yes	NA
YGR266W	yes-yes	NA
STI1	yes-yes	NA
HFD1	yes-yes	NA
DTD1	yes-yes	NA
PDR12	yes-yes	NA
RPS25B|RPS25A	yes-yes	Ribosome
URA6	no-yes	NA
YMR196W	yes-yes	NA
TDH3	no-yes	NA
HYP2	no-yes	NA
INO1	yes-yes	NA
PDR16	yes-yes	NA
CIT2	yes-yes	NA
BBC1	no-yes	NA
RPL42A|RPL42B	no-yes	Ribosome
MTR4	yes-yes	NA
YBR053C	yes-yes	NA
FUR1	no-yes	NA
MET17	yes-yes	NA
NIF3	no-yes	NA
RPS21A|RPS21B	yes-yes	Ribosome
SEC24	no-yes	NA
OXP1	no-yes	NA
TMT1	no-yes	NA
ADO1	yes-yes	NA
YNL247W	no-yes	NA
ZUO1	no-yes	NA
APE3	yes-yes	NA
NAT1	no-yes	NA
ARA1	no-yes	NA
JEN1	yes-yes	NA
WTM1	yes-yes	NA
RNR2	no-yes	NA
GRX7	yes-yes	NA
PRD1	yes-yes	NA
ADE3	yes-no	NA
ERG20	no-yes	NA
RLI1	no-yes	NA
UFD1	yes-yes	NA
AMS1	yes-yes	NA
THO1	no-yes	NA
DED1	no-yes	NA
ACS2	no-yes	NA
NPT1	no-yes	NA
CYS4	yes-yes	NA
ATP3	yes-yes	NA
HEM13	no-yes	NA
OLA1	yes-no	NA
PDH1	no-yes	NA
RPS17A|RPS17B	yes-yes	Ribosome
SIS1	yes-yes	NA
POX1	yes-yes	NA
YAT1	yes-yes	NA
RQC2	yes-yes	NA
ZWF1	no-no	NA
AAC1	yes-yes	NA
SEC26	no-yes	NA
TIF5	no-yes	NA
ARO8	yes-no	NA
ADE16	no-yes	NA
GFA1	no-yes	NA
FBA1	no-yes	NA
FAA2	no-yes	NA
POT1	yes-yes	NA
NDI1	yes-yes	NA
GLY1	yes-yes	NA
RPL38	yes-yes	Ribosome
MCR1	no-yes	NA
ADE13	no-yes	NA
RPL35A|RPL35B	yes-yes	Ribosome
RBK1	no-yes	NA
RKR1	no-no	NA
LSC1	yes-yes	NA
ERV25	no-yes	NA
CDC37	yes-yes	NA
RNR4	no-yes	NA
TDH2	yes-yes	NA
ISD11	no-yes	NA
ADE5	no-no	NA
CMD1	no-yes	NA
SPS19	yes-yes	NA
ADK1	yes-yes	NA
RPL16B	no-yes	Ribosome
RPS19A|RPS19B	yes-yes	Ribosome
ASN2	yes-yes	NA
TIF34	yes-yes	NA
URA7	yes-yes	NA
ALO1	no-yes	NA
CAM1	no-yes	NA
ARO9	no-yes	NA
HMF1	no-yes	NA
TPM1	yes-yes	NA
SSP120	yes-yes	NA
TIF3	no-yes	NA
GPH1	no-yes	NA
IMD3	yes-yes	NA
RPN11	yes-yes	NA
BDH1	no-yes	NA
GTT1	yes-yes	NA
NSR1	yes-yes	NA
MES1	no-yes	NA
VIP1	yes-yes	NA
ACC1	no-yes	NA
GDI1	no-no	NA
PUB1	no-yes	NA
HHT1	no-yes	NA
YPL225W	no-yes	NA
DCS1	yes-yes	NA
SFM1	no-yes	NA
REE1	no-yes	NA
PRE7	yes-yes	NA
FIS1	yes-yes	NA
GAS3	no-yes	NA
TRP1	yes-yes	NA
PRX1	no-yes	NA
SSE2	yes-yes	NA
HEM2	yes-yes	NA
NUM1	yes-yes	NA
STE24	yes-yes	NA
PUF6	no-yes	NA
MDH3	no-yes	NA
RPL3	yes-yes	Ribosome
YOR289W	yes-yes	NA
SHB17	no-yes	NA
FOX2	yes-no	NA
YEF3	yes-yes	NA
PDA1	yes-yes	NA
HSP42	yes-yes	NA
PRE4	yes-yes	NA
CCT2	yes-yes	NA
CBF5	yes-yes	NA
ARO2	no-yes	NA
ARC35	no-yes	NA
RNA1	yes-yes	NA
ENT3	yes-yes	NA
RPL9B	no-yes	Ribosome
GUT2	yes-yes	NA
SAM2	yes-yes	NA
MTC1	yes-yes	NA
GSH2	no-yes	NA
ERG13	no-yes	NA
CCT6	no-yes	NA
HTS1	no-no	NA
TRX2	yes-yes	NA
YPR127W	no-no	NA
ATP2	yes-yes	NA
POR1	yes-yes	NA
RPS16A|RPS16B	yes-yes	Ribosome
ARC19	yes-yes	NA
YKL077W	yes-yes	NA
TEF4	yes-yes	NA
ADH3	no-yes	NA
MET13	no-yes	NA
TOM70	yes-yes	NA
TRM1	yes-yes	NA
ALD2	no-yes	NA
ECM4	yes-yes	NA
BCY1	no-yes	NA
HIS4	yes-yes	NA
RPN5	yes-yes	NA
SPF1	no-no	NA
ATP5	yes-yes	NA
VMA2	yes-yes	NA
SHM2	no-yes	NA
PRE2	yes-yes	NA
ALD5	yes-yes	NA
ELP2	no-yes	NA
RPA135	no-no	NA
HOM3	yes-yes	NA
RPL15A	yes-yes	Ribosome
RPL28	yes-yes	Ribosome
DET1	no-yes	NA
SRM1	no-yes	NA
STT3	no-yes	NA
KRE2	no-no	NA
KGD1	yes-yes	NA
TMA19	yes-yes	NA
YDR341C	no-yes	NA
APE1	no-yes	NA
RPT6	yes-yes	NA
BAT1	yes-yes	NA
ILV1	yes-yes	NA
IDP1	yes-yes	NA
MRP8	yes-yes	NA
TPS3	yes-yes	NA
HCR1	no-yes	NA
IDI1	no-yes	NA
UGA1	yes-yes	NA
ATP1	yes-no	NA
SSE1	yes-yes	NA
ADI1	yes-yes	NA
YMR226C	no-yes	NA
SUP35	no-yes	NA
VPS1	no-yes	NA
FAS2	yes-yes	NA
CCT5	no-yes	NA
YHR112C	yes-yes	NA
RPP0	no-yes	NA
UBR1	yes-yes	NA
TUP1	no-yes	NA
RPA190	yes-yes	NA
RPL2A|RPL2B	yes-yes	Ribosome
HYR1	yes-yes	NA
GAL1	yes-yes	NA
APL4	no-yes	NA
FPR3	no-yes	NA
ADE6	yes-no	NA
TOM40	yes-yes	NA
YML131W	yes-yes	NA
GOR1	yes-yes	NA
LEU4	no-yes	NA
CCT3	no-yes	NA
CAR2	no-no	NA
SUP45	no-yes	NA
ILV5	no-yes	NA
SEC23	no-yes	NA
SHR3	yes-yes	NA
ETR1	yes-yes	NA
DIP5	yes-yes	NA
YBL055C	no-yes	NA
OLE1	yes-yes	NA
SCW4	no-yes	NA
SHP1	yes-yes	NA
VMA5	no-yes	NA
FES1	yes-yes	NA
PEP1	yes-yes	NA
NOP56	yes-yes	NA
SPT5	no-yes	NA
FRS1	no-yes	NA
MDH1	yes-yes	NA
FPR1	yes-yes	NA
UBP6	yes-yes	NA
GPD1	no-yes	NA
YPT6	no-yes	NA
CTA1	yes-yes	NA
CKA2	yes-yes	NA
RPS4A|RPS4B	yes-yes	Ribosome
RPS28B|RPS28A	yes-yes	Ribosome
UBP2	yes-yes	NA
ADE1	no-no	NA
SOL3	no-yes	NA
GLN4	no-yes	NA
EGD1	yes-yes	NA
YRA1	no-yes	NA
GAD1	yes-yes	NA
CDC12	no-yes	NA
RPN6	yes-yes	NA
VTC2	no-yes	NA
FAS1	yes-yes	NA
RPN12	yes-yes	NA
ATP7	yes-yes	NA
ARP2	no-yes	NA
STE23	no-yes	NA
AIM41	yes-yes	NA
VPS21	no-yes	NA
APA1	yes-yes	NA
INH1	yes-yes	NA
PTC2	no-yes	NA
BNA6	yes-yes	NA
RPT4	yes-yes	NA
TCB1	no-yes	NA
ZPR1	yes-yes	NA
CRP1	yes-yes	NA
PGM1	yes-yes	NA
TMA46	yes-yes	NA
FRA1	no-yes	NA
TKL1	yes-yes	NA
MSC1	yes-yes	NA
OYE2	no-yes	NA
SFC1	no-yes	NA
PMT1	yes-yes	NA
OM45	yes-yes	NA
RVB2	no-yes	NA
AHP1	yes-yes	NA
BAT2	yes-no	NA
CDC33	no-yes	NA
ABP1	no-yes	NA
DCS2	yes-yes	NA
KRS1	yes-yes	NA
ERG12	no-yes	NA
ADH2	yes-yes	NA
CMK1	yes-yes	NA
YPT52	yes-yes	NA
HXK2	no-yes	NA
LEU1	no-yes	NA
ERG1	no-yes	NA
ERG5	no-no	NA
PBI2	no-yes	NA
NPL3	no-yes	NA
PDI1	yes-yes	NA
HTA1|HTA2	no-yes	NA
NOG1	yes-no	NA
CAF16	no-yes	NA
GRE3	yes-yes	NA
SEC4	no-yes	NA
YHR033W	yes-no	NA
ARC1	no-yes	NA
NOP58	yes-yes	NA
LYS9	no-yes	NA
ERG10	yes-yes	NA
TES1	yes-yes	NA
RPS31	yes-yes	Ribosome
IPP1	no-yes	NA
RPL18A|RPL18B	yes-yes	Ribosome
XPT1	yes-yes	NA
NEW1	no-yes	NA
THR1	yes-yes	NA
DPM1	yes-yes	NA
YNL010W	no-yes	NA
SEC21	no-yes	NA
TRX1	yes-no	NA
TKL2	yes-yes	NA
URA2	no-yes	NA
SCP160	yes-yes	NA
YLR179C	yes-yes	NA
RPS6A|RPS6B	yes-yes	Ribosome
SEY1	no-no	NA
GLT1	yes-yes	NA
ERO1	yes-yes	NA
RPS24A|RPS24B	no-yes	Ribosome
HIS1	yes-yes	NA
RPL5	yes-yes	Ribosome
RPL10	no-yes	Ribosome
SHM1	no-yes	NA
CCT7	no-yes	NA
YRO2	no-yes	NA
RIB3	yes-yes	NA
RET2	no-yes	NA
GRS1	yes-yes	NA
YPR1	no-yes	NA
CWP1	no-yes	NA
PET9	yes-yes	NA
PUS1	no-no	NA
PNC1	yes-yes	NA
GDB1	yes-no	NA
RPL34B|RPL34A	yes-yes	Ribosome
AIM2	yes-yes	NA
TED1	no-no	NA
THR4	no-yes	NA
YDJ1	yes-yes	NA
POL30	yes-yes	NA
SPT6	no-yes	NA
GLO1	yes-yes	NA
GIS2	no-yes	NA
TDA3	no-yes	NA
CCT4	no-yes	NA
NCE103	yes-yes	NA
HXK1	yes-yes	NA
ARB1	yes-yes	NA
PAB1	yes-yes	NA
RPS7B	yes-yes	Ribosome
TPD3	yes-no	NA
SLA1	no-yes	NA
RAS2	no-yes	NA
PMA1	no-yes	NA
YBR056W	yes-no	NA
SOL1	yes-no	NA
SSH1	yes-yes	NA
CAP2	yes-no	NA
GUT1	yes-yes	NA
ECM29	yes-yes	NA
GPP1	yes-yes	NA
AGX1	yes-yes	NA
LSC2	yes-yes	NA
YDL124W	yes-yes	NA
CAP1	no-yes	NA
EMP24	yes-yes	NA
SPT16	no-yes	NA
CNB1	no-yes	NA
HEM15	yes-yes	NA
TOS1	yes-yes	NA
SEC61	no-yes	NA
HRI1	no-yes	NA
TPS1	yes-yes	NA
YKL151C	yes-yes	NA
ERG6	no-no	NA
IDP2	yes-yes	NA
PRO3	yes-yes	NA
FMP27	no-yes	NA
IDH2	yes-yes	NA
CDC10	no-yes	NA
PMI40	yes-yes	NA
RPL6A	yes-yes	Ribosome
CKA1	no-yes	NA
PUF3	yes-yes	NA
KAP123	no-yes	NA
DUG1	no-yes	NA
SEC14	no-yes	NA
SXM1	no-yes	NA
BNA1	no-yes	NA
PDR5	yes-yes	NA
PCK1	yes-yes	NA
RPS23A|RPS23B	no-yes	Ribosome
RPG1	no-yes	NA
HOM6	no-yes	NA
ALA1	yes-yes	NA
NIP1	no-no	NA
LYS20	no-yes	NA
TPI1	yes-yes	NA
BGL2	yes-yes	NA
LYS1	no-yes	NA
SGT2	yes-yes	NA
UBC1	no-yes	NA
RVS161	no-yes	NA
CTT1	yes-yes	NA
GCN1	yes-no	NA
ARP3	no-no	NA
PFK2	no-yes	NA
YCF1	no-yes	NA
KAR2	yes-yes	NA
GLC3	yes-yes	NA
RPL29	yes-yes	Ribosome
SAC1	no-no	NA
CAB4	no-yes	NA
CRN1	no-yes	NA
SFA1	no-yes	NA
ADE12	yes-yes	NA
SER1	yes-yes	NA
RPL12A|RPL12B	no-yes	Ribosome
NCE102	no-yes	NA
UGP1	no-yes	NA
RPS3	yes-yes	Ribosome
RIP1	yes-yes	NA
PDB1	yes-yes	NA
KTR4	no-no	NA
GND1	no-yes	NA
YKT6	yes-yes	NA
XRN1	no-yes	NA
RPN3	yes-yes	NA
RPL23A|RPL23B	yes-yes	Ribosome
RPN9	yes-yes	NA
RPL13B|RPL13A	yes-yes	Ribosome
RPN8	yes-yes	NA
NCL1	no-yes	NA
RPB2	no-no	NA
STM1	yes-yes	NA
UTH1	yes-yes	NA
EMI2	yes-yes	NA
RPN2	yes-yes	NA
MMF1	no-yes	NA
PSA1	yes-yes	NA
CPA2	yes-no	NA
CRH1	no-yes	NA
BLM10	yes-yes	NA
VAS1	no-yes	NA
UBA1	yes-yes	NA
CDC48	yes-yes	NA
RPL30	yes-yes	Ribosome
COP1	no-yes	NA
CTR9	no-yes	NA
QRI1	no-yes	NA
RPL19A|RPL19B	no-yes	Ribosome
RPN7	yes-yes	NA
PRE5	yes-yes	NA
EXG1	yes-yes	NA
SES1	no-yes	NA
MNN2	no-yes	NA
PFK1	no-yes	NA
CHO2	no-yes	NA
PRB1	yes-yes	NA
EFT1	yes-yes	NA
YET1	yes-yes	NA
RPO21	no-yes	NA
BAP2	yes-yes	NA
RNY1	yes-yes	NA
ASN1	yes-yes	NA
RPL27A|RPL27B	yes-yes	Ribosome
TCP1	yes-no	NA
RPL1A|RPL1B	yes-yes	Ribosome
YHM2	yes-yes	NA
DOP1	no-yes	NA
TPS2	yes-yes	NA
RPT3	yes-yes	NA
DBP5	yes-yes	NA
YOL098C	yes-yes	NA
PRT1	no-yes	NA
GDH1	yes-yes	NA
CIT1	yes-yes	NA
DHH1	no-no	NA
ADH1	yes-yes	NA
NMA111	no-yes	NA
CPR6	yes-yes	NA
PIM1	yes-no	NA
NUP133	no-yes	NA
RPL16A	yes-yes	Ribosome
AIM29	no-yes	NA
VPS13	no-yes	NA
DAP2	yes-yes	NA
MNN5	yes-yes	NA
GRE2	yes-yes	NA
PRM15	no-yes	NA
ERV29	no-yes	NA
MEF1	no-yes	NA
NAS6	yes-yes	NA
ARO10	yes-yes	NA
RPL6B	yes-yes	Ribosome
RBG1	no-no	NA
TRP3	no-yes	NA
CDC3	no-yes	NA
YDL086W	no-yes	NA
CIR2	yes-yes	NA
GLN1	yes-yes	NA
DPL1	yes-yes	NA
LAP2	no-yes	NA
YPT1	no-yes	NA
HIS7	yes-no	NA
ALD6	no-yes	NA
RNR1	yes-no	NA
CYM1	no-yes	NA
CIS3	yes-yes	NA
PCS60	yes-no	NA
YAT2	no-yes	NA
LSB3	yes-yes	NA
PCM1	no-no	NA
MSS116	no-yes	NA
RPS18A|RPS18B	yes-yes	Ribosome
URA8	yes-yes	NA
GET3	yes-yes	NA
RPL25	yes-yes	Ribosome
ATP4	yes-yes	NA
DED81	yes-yes	NA
RRP5	no-yes	NA
YOL057W	no-yes	NA
RPS2	yes-yes	Ribosome
CCP1	yes-yes	NA
SEC63	no-yes	NA
BFR1	yes-yes	NA
VAC8	no-yes	NA
DPH5	no-yes	NA
KTR1	yes-yes	NA
QNS1	no-yes	NA
VMA13	no-no	NA
RPL43A|RPL43B	yes-yes	Ribosome
MDN1	no-no	NA
SEC18	no-yes	NA
TMA108	no-no	NA
PRC1	yes-yes	NA
POM152	no-yes	NA
KTR3	no-yes	NA
NOP1	no-yes	NA
CCT8	no-yes	NA
YNL181W	yes-no	NA
HSP104	yes-yes	NA
SEC53	yes-yes	NA
GLR1	no-yes	NA
SEC31	no-yes	NA
YHB1	yes-yes	NA
SOD1	no-yes	NA
SSA1	yes-yes	NA
GAS1	yes-yes	NA
ARO4	yes-yes	NA
UTP10	yes-yes	NA
MCK1	no-no	NA
SUB2	yes-yes	NA
TRP5	no-yes	NA
PHO13	yes-yes	NA
SDH2	yes-yes	NA
PEP4	yes-yes	NA
RFA1	yes-yes	NA
LAT1	yes-yes	NA
URA5	yes-yes	NA
NCP1	no-yes	NA
VTC4	no-no	NA
GUS1	no-yes	NA
GLO2	yes-yes	NA
APE4	no-yes	NA
COF1	no-yes	NA
DOA1	yes-yes	NA
NFS1	yes-yes	NA
YNL134C	yes-no	NA
YGR250C	yes-no	NA
GTS1	no-yes	NA
ACB1	yes-yes	NA
YIL108W	no-yes	NA
EGD2	no-yes	NA
