# Supplementary material for: Mitochondrial dysfunction rapidly modulates the abundance and thermal stability of cellular proteins
Source: Life Sci Alliance. 2023 Mar 20;6(6):e202201805. doi: 10.26508/lsa.202201805 (PMC10027898; doi:10.26508/lsa.202201805)
Supplement: Supplementary file 5 [file LSA-2022-01805_TableS4.xlsx]

## Sheet: Table legend
Table S4. Classification of protein regulation with indication of mitochondrial proteins, related to Figure 6C
gene id	identified protein
Class	Classification of protein regulation: first characterization corresponding to abundance changes, second to stability changes (clogger vs control)
Mitoproteome	indicated are mitochondrially localized proteins (1) and others (0)

## Sheet: TableS4_Regulatory_classes
gene name	Class	Mitoproteome
MIR1	yes-yes	1
ATP17	yes-yes	1
TAL1	no-yes	0
YIP3	no-yes	0
LYS12	no-yes	1
YMR099C	no-yes	0
RPL11A|RPL11B	no-yes	0
VMA4	no-yes	0
ALD4	yes-yes	1
COX5A	yes-yes	1
ARG5	yes-yes	1
TUB2	no-yes	0
SEC27	no-yes	0
COX13	yes-yes	1
MLC1	no-yes	0
TYS1	no-yes	0
COX6	yes-yes	1
URA1	yes-yes	0
FUM1	yes-yes	1
YHR020W	yes-yes	0
RPS5	yes-yes	0
YCP4	yes-yes	0
YFR006W	no-yes	0
CLU1	no-yes	0
ENO2	yes-yes	1
GPP2	yes-yes	0
SBP1	yes-yes	0
RTN1	no-yes	0
CUP1	yes-yes	0
RPT5	yes-yes	0
ARC40	yes-yes	0
EMP47	yes-yes	0
CPR1	yes-yes	1
DLD2	yes-yes	1
CAT2	no-yes	1
AAT2	no-yes	0
ERG3	no-yes	0
HSP82	yes-yes	0
PGI1	no-yes	1
QCR7	yes-yes	1
SOD2	yes-yes	1
GLC7	no-yes	0
LAP3	no-yes	0
YBL036C	no-yes	0
ARG1	yes-yes	0
PIL1	no-yes	0
MET5	yes-yes	0
SDH1	yes-yes	1
GAL7	yes-yes	0
EHT1	yes-yes	0
CYB2	yes-yes	1
RPO26	no-yes	0
COX9	yes-yes	1
RPS13	no-yes	0
PUP2	yes-yes	0
THS1	no-yes	0
TRP2	no-yes	0
HNT1	no-yes	0
CPS1	no-yes	0
CBR1	no-yes	0
PRE8	yes-yes	0
RPS15	no-yes	0
SSZ1	no-yes	0
DLD1	yes-yes	1
KES1	yes-yes	0
PRE10	yes-yes	0
ASC1	yes-yes	0
COX12	yes-yes	1
ADH6	no-yes	0
URA4	no-yes	0
AAP1	no-yes	0
HMG1	yes-yes	0
MLS1	no-yes	0
LHP1	yes-yes	0
SAR1	no-yes	0
GDH3	yes-yes	0
WRS1	no-yes	0
RPS1A	no-yes	0
GNP1	no-yes	0
PRE3	yes-yes	0
PGM2	yes-yes	0
SDS22	no-yes	0
COR1	yes-yes	1
ISN1	no-yes	0
HSP26	yes-yes	0
TSA1	yes-yes	0
APE2	yes-yes	1
ZPS1	yes-yes	0
RPL26B	yes-yes	0
MDH2	yes-yes	0
RPN1	yes-yes	0
PRS1	yes-yes	0
YMR027W	no-yes	0
ACT1	yes-yes	0
MPD2	yes-yes	0
GAS5	yes-yes	0
PYC1	no-yes	0
YNL115C	yes-yes	0
TIF11	no-yes	0
RHO1	no-yes	0
APT1	yes-yes	0
SAM1	yes-yes	0
YNK1	yes-yes	1
AIM6	no-yes	0
PRE6	yes-yes	1
CYS3	yes-yes	0
LPD1	yes-yes	1
QCR2	yes-yes	1
ERP1	no-yes	0
IRC24	yes-yes	0
ERG11	yes-yes	0
DAK1	yes-yes	0
GRX1	yes-yes	0
ARG7	no-yes	1
ATO3	yes-yes	0
ICL1	no-yes	0
SUI3	no-yes	0
CPR5	yes-yes	0
GVP36	yes-yes	0
UGA2	yes-yes	0
FUN12	no-yes	0
DPS1	no-yes	0
YME1	yes-yes	1
LSP1	no-yes	0
AIP1	no-yes	0
SCL1	yes-yes	0
ACS1	yes-yes	0
RPS11A|RPS11B	yes-yes	0
ILV2	yes-yes	1
PYC2	yes-yes	0
ARG8	yes-yes	1
CAR1	no-yes	0
SLA2	yes-yes	0
DLD3	yes-yes	0
MSS51	yes-yes	1
YPL260W	yes-yes	0
PUT2	no-yes	1
RPS8A|RPS8B	yes-yes	0
POB3	no-yes	0
ILV6	yes-yes	1
HBN1	yes-yes	1
SSC1	yes-yes	1
GLK1	yes-yes	0
RPL4A|RPL4B	yes-yes	0
FMP52	yes-yes	1
ENO1	yes-yes	1
CHC1	no-yes	0
ACO1	yes-yes	1
PRS3	yes-yes	0
RPO31	yes-yes	0
NDE1	yes-yes	1
DUT1	no-yes	0
TIF1	no-yes	0
ACH1	yes-yes	1
PAA1	no-yes	0
FRD1	yes-yes	0
RSP5	no-yes	0
PRE9	yes-yes	0
HSC82	yes-yes	0
RKI1	yes-yes	0
PRO2	no-yes	0
MET6	yes-yes	0
HSP60	yes-yes	1
CDC60	yes-yes	0
SSA4	yes-yes	0
NQM1	yes-yes	0
ERG9	yes-yes	0
CLC1	no-yes	0
SUI2	no-yes	0
PDC1	no-yes	0
PHB1	yes-yes	1
GDH2	no-yes	0
SPE3	yes-yes	0
CDC19	no-yes	0
SFH5	no-yes	1
ZTA1	yes-yes	0
SHE10	yes-yes	0
CIT3	yes-yes	1
HHF1	no-yes	0
GRX3	yes-yes	0
VMA10	no-yes	0
RPL20A|RPL20B	no-yes	0
ILV3	yes-yes	1
IFA38	no-yes	0
RPS29B	yes-yes	0
STO1	yes-yes	0
YKR018C	yes-yes	0
FSH1	no-yes	1
ILS1	yes-yes	0
MIS1	yes-yes	1
MET10	yes-yes	0
SNZ3|SNZ2	yes-yes	0
SAH1	yes-yes	0
TOM1	no-yes	0
RPL37B	yes-yes	0
ECM33	no-yes	0
RPL24A	no-yes	0
PDX3	no-yes	1
PGK1	yes-yes	1
RPS10B|RPS10A	yes-yes	0
SER33	no-yes	0
GGC1	yes-yes	1
CAB2	yes-yes	0
RPS7A	yes-yes	0
TDH1	yes-yes	1
AHA1	yes-yes	0
HSP78	yes-yes	1
RPT1	yes-yes	0
DYS1	yes-yes	0
RIM1	yes-yes	1
SMT3	yes-yes	0
VMA1	no-no	0
RPS12	yes-yes	0
IDH1	yes-yes	1
SSS1	yes-yes	0
FET5	yes-yes	0
TRR1	no-yes	1
COX4	yes-yes	1
ARG3	yes-yes	0
GCS1	yes-yes	0
FKS1	yes-yes	0
FBP1	no-yes	0
EMG1	no-yes	0
RTG2	no-yes	0
HPA3	yes-yes	0
MET3	yes-yes	0
VPH1	no-yes	0
YER156C	yes-yes	0
SAC6	no-yes	0
RSC8	no-yes	0
GUA1	yes-yes	0
NTH1	yes-yes	0
MVD1	no-no	0
RPL32	yes-yes	0
GCD11	no-no	0
YBT1	no-no	0
YGP1	yes-yes	0
TUF1	yes-yes	1
SSA2	no-yes	1
ARO1	yes-yes	0
HSP12	yes-yes	0
HOM2	yes-yes	0
GPM1	yes-yes	1
FAA1	no-yes	0
GCY1	yes-yes	0
ARO3	no-yes	0
GAL10	yes-yes	0
RPS20	yes-yes	0
CPR3	yes-yes	1
RPL37A	yes-yes	0
PRE1	yes-yes	0
TSL1	yes-yes	0
CYC1	yes-yes	1
MAP2	yes-yes	0
TEF1	no-yes	1
YGR266W	yes-yes	0
STI1	yes-yes	0
HFD1	yes-yes	1
DTD1	yes-yes	1
PDR12	yes-yes	0
RPS25B|RPS25A	yes-yes	0
URA6	no-yes	0
YMR196W	yes-yes	0
TDH3	no-yes	1
HYP2	no-yes	0
INO1	yes-yes	0
PDR16	yes-yes	0
CIT2	yes-yes	1
BBC1	no-yes	0
RPL42A|RPL42B	no-yes	0
MTR4	yes-yes	0
YBR053C	yes-yes	0
FUR1	no-yes	0
MET17	yes-yes	0
NIF3	no-yes	1
RPS21A|RPS21B	yes-yes	0
SEC24	no-yes	0
OXP1	no-yes	0
TMT1	no-yes	0
ADO1	yes-yes	0
YNL247W	no-yes	1
ZUO1	no-yes	0
APE3	yes-yes	0
NAT1	no-yes	0
ARA1	no-yes	0
JEN1	yes-yes	0
WTM1	yes-yes	0
RNR2	no-yes	0
GRX7	yes-yes	0
PRD1	yes-yes	1
ADE3	yes-no	0
ERG20	no-yes	0
RLI1	no-yes	0
UFD1	yes-yes	0
AMS1	yes-yes	0
THO1	no-yes	0
DED1	no-yes	0
ACS2	no-yes	0
NPT1	no-yes	0
CYS4	yes-yes	0
ATP3	yes-yes	1
HEM13	no-yes	0
OLA1	yes-no	0
PDH1	no-yes	1
RPS17A|RPS17B	yes-yes	0
SIS1	yes-yes	0
POX1	yes-yes	0
YAT1	yes-yes	1
RQC2	yes-yes	0
ZWF1	no-no	0
AAC1	yes-yes	1
SEC26	no-yes	0
TIF5	no-yes	0
ARO8	yes-no	0
ADE16	no-yes	0
GFA1	no-yes	0
FBA1	no-yes	1
FAA2	no-yes	0
POT1	yes-yes	1
NDI1	yes-yes	1
GLY1	yes-yes	0
RPL38	yes-yes	0
MCR1	no-yes	1
ADE13	no-yes	0
RPL35A|RPL35B	yes-yes	0
RBK1	no-yes	0
RKR1	no-no	0
LSC1	yes-yes	1
ERV25	no-yes	0
CDC37	yes-yes	0
RNR4	no-yes	0
TDH2	yes-yes	1
ISD11	no-yes	1
ADE5	no-no	0
CMD1	no-yes	0
SPS19	yes-yes	0
ADK1	yes-yes	1
RPL16B	no-yes	0
RPS19A|RPS19B	yes-yes	0
ASN2	yes-yes	0
TIF34	yes-yes	0
URA7	yes-yes	0
ALO1	no-yes	1
CAM1	no-yes	0
ARO9	no-yes	0
HMF1	no-yes	1
TPM1	yes-yes	0
SSP120	yes-yes	0
TIF3	no-yes	0
GPH1	no-yes	0
IMD3	yes-yes	0
RPN11	yes-yes	1
BDH1	no-yes	0
GTT1	yes-yes	0
NSR1	yes-yes	0
MES1	no-yes	0
VIP1	yes-yes	0
ACC1	no-yes	0
GDI1	no-no	0
PUB1	no-yes	0
HHT1	no-yes	0
YPL225W	no-yes	0
DCS1	yes-yes	0
SFM1	no-yes	0
REE1	no-yes	0
PRE7	yes-yes	0
FIS1	yes-yes	1
GAS3	no-yes	0
TRP1	yes-yes	0
PRX1	no-yes	1
SSE2	yes-yes	0
HEM2	yes-yes	0
NUM1	yes-yes	0
STE24	yes-yes	0
PUF6	no-yes	0
MDH3	no-yes	0
RPL3	yes-yes	0
YOR289W	yes-yes	0
SHB17	no-yes	0
FOX2	yes-no	0
YEF3	yes-yes	0
PDA1	yes-yes	1
HSP42	yes-yes	0
PRE4	yes-yes	0
CCT2	yes-yes	0
CBF5	yes-yes	0
ARO2	no-yes	0
ARC35	no-yes	0
RNA1	yes-yes	0
ENT3	yes-yes	0
RPL9B	no-yes	0
GUT2	yes-yes	1
SAM2	yes-yes	0
MTC1	yes-yes	0
GSH2	no-yes	0
ERG13	no-yes	0
CCT6	no-yes	0
HTS1	no-no	1
TRX2	yes-yes	0
YPR127W	no-no	0
ATP2	yes-yes	1
POR1	yes-yes	1
RPS16A|RPS16B	yes-yes	0
ARC19	yes-yes	0
YKL077W	yes-yes	0
TEF4	yes-yes	0
ADH3	no-yes	1
MET13	no-yes	0
TOM70	yes-yes	1
TRM1	yes-yes	1
ALD2	no-yes	0
ECM4	yes-yes	1
BCY1	no-yes	0
HIS4	yes-yes	0
RPN5	yes-yes	0
SPF1	no-no	0
ATP5	yes-yes	1
VMA2	yes-yes	0
SHM2	no-yes	0
PRE2	yes-yes	0
ALD5	yes-yes	1
ELP2	no-yes	1
RPA135	no-no	0
HOM3	yes-yes	0
RPL15A	yes-yes	0
RPL28	yes-yes	0
DET1	no-yes	0
SRM1	no-yes	0
STT3	no-yes	0
KRE2	no-no	0
KGD1	yes-yes	1
TMA19	yes-yes	1
YDR341C	no-yes	0
APE1	no-yes	0
RPT6	yes-yes	0
BAT1	yes-yes	1
ILV1	yes-yes	1
IDP1	yes-yes	1
MRP8	yes-yes	0
TPS3	yes-yes	0
HCR1	no-yes	0
IDI1	no-yes	0
UGA1	yes-yes	0
ATP1	yes-no	1
SSE1	yes-yes	0
ADI1	yes-yes	0
YMR226C	no-yes	0
SUP35	no-yes	0
VPS1	no-yes	0
FAS2	yes-yes	0
CCT5	no-yes	0
YHR112C	yes-yes	0
RPP0	no-yes	0
UBR1	yes-yes	0
TUP1	no-yes	0
RPA190	yes-yes	0
RPL2A|RPL2B	yes-yes	0
HYR1	yes-yes	1
GAL1	yes-yes	0
APL4	no-yes	0
FPR3	no-yes	0
ADE6	yes-no	0
TOM40	yes-yes	1
YML131W	yes-yes	0
GOR1	yes-yes	0
LEU4	no-yes	1
CCT3	no-yes	0
CAR2	no-no	0
SUP45	no-yes	0
ILV5	no-yes	1
SEC23	no-yes	0
SHR3	yes-yes	0
ETR1	yes-yes	1
DIP5	yes-yes	0
YBL055C	no-yes	1
OLE1	yes-yes	0
SCW4	no-yes	0
SHP1	yes-yes	0
VMA5	no-yes	0
FES1	yes-yes	0
PEP1	yes-yes	0
NOP56	yes-yes	0
SPT5	no-yes	0
FRS1	no-yes	0
MDH1	yes-yes	1
FPR1	yes-yes	0
UBP6	yes-yes	0
GPD1	no-yes	0
YPT6	no-yes	0
CTA1	yes-yes	1
CKA2	yes-yes	0
RPS4A|RPS4B	yes-yes	0
RPS28B|RPS28A	yes-yes	0
UBP2	yes-yes	0
ADE1	no-no	0
SOL3	no-yes	0
GLN4	no-yes	1
EGD1	yes-yes	0
YRA1	no-yes	0
CDC12	no-yes	0
RPN6	yes-yes	0
VTC2	no-yes	0
FAS1	yes-yes	0
RPN12	yes-yes	0
ATP7	yes-yes	1
ARP2	no-yes	1
STE23	no-yes	1
AIM41	yes-yes	1
VPS21	no-yes	0
APA1	yes-yes	0
INH1	yes-yes	1
PTC2	no-yes	0
BNA6	yes-yes	0
RPT4	yes-yes	0
TCB1	no-yes	0
ZPR1	yes-yes	0
CRP1	yes-yes	0
PGM1	yes-yes	0
TMA46	yes-yes	0
FRA1	no-yes	0
TKL1	yes-yes	0
MSC1	yes-yes	1
OYE2	no-yes	1
SFC1	no-yes	1
PMT1	yes-yes	0
OM45	yes-yes	1
RVB2	no-yes	0
AHP1	yes-yes	0
BAT2	yes-no	0
CDC33	no-yes	0
ABP1	no-yes	0
DCS2	yes-yes	0
KRS1	yes-yes	0
ERG12	no-yes	0
ADH2	yes-yes	0
CMK1	yes-yes	0
YPT52	yes-yes	0
HXK2	no-yes	1
LEU1	no-yes	0
ERG1	no-yes	0
ERG5	no-no	0
PBI2	no-yes	0
NPL3	no-yes	0
PDI1	yes-yes	0
HTA1|HTA2	no-yes	0
NOG1	yes-no	0
CAF16	no-yes	0
GRE3	yes-yes	0
SEC4	no-yes	0
YHR033W	yes-no	0
ARC1	no-yes	0
NOP58	yes-yes	0
LYS9	no-yes	0
ERG10	yes-yes	0
TES1	yes-yes	1
RPS31	yes-yes	0
IPP1	no-yes	0
RPL18A|RPL18B	yes-yes	0
XPT1	yes-yes	0
NEW1	no-yes	0
THR1	yes-yes	0
DPM1	yes-yes	0
YNL010W	no-yes	0
SEC21	no-yes	0
TRX1	yes-no	1
TKL2	yes-yes	0
URA2	no-yes	0
SCP160	yes-yes	0
YLR179C	yes-yes	0
RPS6A|RPS6B	yes-yes	0
SEY1	no-no	0
GLT1	yes-yes	0
ERO1	yes-yes	0
RPS24A|RPS24B	no-yes	0
HIS1	yes-yes	0
RPL5	yes-yes	0
RPL10	no-yes	0
SHM1	no-yes	1
CCT7	no-yes	0
YRO2	no-yes	1
RIB3	yes-yes	1
RET2	no-yes	0
GRS1	yes-yes	1
YPR1	no-yes	0
CWP1	no-yes	0
PET9	yes-yes	1
PUS1	no-no	0
PNC1	yes-yes	0
GDB1	yes-no	0
RPL34B|RPL34A	yes-yes	0
AIM2	yes-yes	0
TED1	no-no	0
THR4	no-yes	0
YDJ1	yes-yes	0
POL30	yes-yes	0
SPT6	no-yes	0
GLO1	yes-yes	0
GIS2	no-yes	0
TDA3	no-yes	0
CCT4	no-yes	0
NCE103	yes-yes	1
HXK1	yes-yes	1
ARB1	yes-yes	0
PAB1	yes-yes	0
RPS7B	yes-yes	0
TPD3	yes-no	0
SLA1	no-yes	0
RAS2	no-yes	1
PMA1	no-yes	0
YBR056W	yes-no	1
SOL1	yes-no	0
SSH1	yes-yes	0
CAP2	yes-no	0
GUT1	yes-yes	1
ECM29	yes-yes	0
GPP1	yes-yes	0
AGX1	yes-yes	0
LSC2	yes-yes	1
YDL124W	yes-yes	0
CAP1	no-yes	0
EMP24	yes-yes	0
SPT16	no-yes	0
CNB1	no-yes	0
HEM15	yes-yes	1
TOS1	yes-yes	0
SEC61	no-yes	0
HRI1	no-yes	0
TPS1	yes-yes	0
YKL151C	yes-yes	0
ERG6	no-no	0
IDP2	yes-yes	0
PRO3	yes-yes	0
FMP27	no-yes	0
IDH2	yes-yes	1
CDC10	no-yes	0
PMI40	yes-yes	0
RPL6A	yes-yes	0
CKA1	no-yes	0
PUF3	yes-yes	1
KAP123	no-yes	0
DUG1	no-yes	1
SEC14	no-yes	0
SXM1	no-yes	0
BNA1	no-yes	0
PDR5	yes-yes	0
PCK1	yes-yes	0
RPS23A|RPS23B	no-yes	0
RPG1	no-yes	0
HOM6	no-yes	0
ALA1	yes-yes	1
NIP1	no-no	0
LYS20	no-yes	0
TPI1	yes-yes	1
BGL2	yes-yes	0
LYS1	no-yes	0
SGT2	yes-yes	0
UBC1	no-yes	0
RVS161	no-yes	0
CTT1	yes-yes	0
GCN1	yes-no	0
ARP3	no-no	0
PFK2	no-yes	1
YCF1	no-yes	0
KAR2	yes-yes	0
GLC3	yes-yes	0
RPL29	yes-yes	0
SAC1	no-no	0
CAB4	no-yes	0
CRN1	no-yes	0
SFA1	no-yes	0
ADE12	yes-yes	0
SER1	yes-yes	0
RPL12A|RPL12B	no-yes	0
NCE102	no-yes	0
UGP1	no-yes	0
RPS3	yes-yes	0
RIP1	yes-yes	1
PDB1	yes-yes	1
KTR4	no-no	0
GND1	no-yes	0
YKT6	yes-yes	0
XRN1	no-yes	0
RPN3	yes-yes	0
RPL23A|RPL23B	yes-yes	0
RPN9	yes-yes	0
RPL13B|RPL13A	yes-yes	0
RPN8	yes-yes	0
NCL1	no-yes	0
RPB2	no-no	0
STM1	yes-yes	0
UTH1	yes-yes	1
EMI2	yes-yes	0
RPN2	yes-yes	0
MMF1	no-yes	1
PSA1	yes-yes	0
CPA2	yes-no	0
CRH1	no-yes	0
BLM10	yes-yes	0
VAS1	no-yes	1
UBA1	yes-yes	0
CDC48	yes-yes	1
RPL30	yes-yes	0
COP1	no-yes	0
CTR9	no-yes	0
QRI1	no-yes	0
RPL19A|RPL19B	no-yes	0
RPN7	yes-yes	0
PRE5	yes-yes	0
EXG1	yes-yes	0
SES1	no-yes	0
MNN2	no-yes	0
PFK1	no-yes	1
CHO2	no-yes	0
PRB1	yes-yes	0
EFT1	yes-yes	0
YET1	yes-yes	0
RPO21	no-yes	0
BAP2	yes-yes	0
RNY1	yes-yes	0
ASN1	yes-yes	0
RPL27A|RPL27B	yes-yes	0
TCP1	yes-no	0
RPL1A|RPL1B	yes-yes	0
YHM2	yes-yes	1
DOP1	no-yes	0
TPS2	yes-yes	0
RPT3	yes-yes	0
DBP5	yes-yes	0
YOL098C	yes-yes	0
PRT1	no-yes	0
GDH1	yes-yes	0
CIT1	yes-yes	1
DHH1	no-no	0
ADH1	yes-yes	0
NMA111	no-yes	0
CPR6	yes-yes	0
PIM1	yes-no	1
NUP133	no-yes	0
RPL16A	yes-yes	0
AIM29	no-yes	0
VPS13	no-yes	1
DAP2	yes-yes	0
MNN5	yes-yes	0
GRE2	yes-yes	0
PRM15	no-yes	0
ERV29	no-yes	0
MEF1	no-yes	1
NAS6	yes-yes	0
ARO10	yes-yes	0
RPL6B	yes-yes	0
RBG1	no-no	0
TRP3	no-yes	0
CDC3	no-yes	0
YDL086W	no-yes	0
CIR2	yes-yes	1
GLN1	yes-yes	0
DPL1	yes-yes	0
LAP2	no-yes	0
YPT1	no-yes	0
HIS7	yes-no	0
ALD6	no-yes	1
RNR1	yes-no	0
CYM1	no-yes	1
CIS3	yes-yes	1
PCS60	yes-no	0
YAT2	no-yes	0
LSB3	yes-yes	0
PCM1	no-no	0
MSS116	no-yes	1
RPS18A|RPS18B	yes-yes	0
URA8	yes-yes	0
GET3	yes-yes	0
RPL25	yes-yes	0
ATP4	yes-yes	1
DED81	yes-yes	0
RRP5	no-yes	0
YOL057W	no-yes	0
RPS2	yes-yes	0
CCP1	yes-yes	1
SEC63	no-yes	0
BFR1	yes-yes	0
VAC8	no-yes	0
DPH5	no-yes	0
KTR1	yes-yes	0
QNS1	no-yes	0
VMA13	no-no	0
RPL43A|RPL43B	yes-yes	0
MDN1	no-no	0
SEC18	no-yes	0
TMA108	no-no	0
PRC1	yes-yes	0
POM152	no-yes	0
KTR3	no-yes	0
NOP1	no-yes	0
CCT8	no-yes	0
YNL181W	yes-no	0
HSP104	yes-yes	0
SEC53	yes-yes	0
GLR1	no-yes	1
SEC31	no-yes	0
YHB1	yes-yes	1
SOD1	no-yes	1
SSA1	yes-yes	0
GAS1	yes-yes	0
ARO4	yes-yes	0
UTP10	yes-yes	0
MCK1	no-no	0
SUB2	yes-yes	0
TRP5	no-yes	0
PHO13	yes-yes	0
SDH2	yes-yes	1
PEP4	yes-yes	0
RFA1	yes-yes	0
LAT1	yes-yes	1
URA5	yes-yes	0
NCP1	no-yes	0
VTC4	no-no	0
GUS1	no-yes	1
GLO2	yes-yes	0
APE4	no-yes	0
COF1	no-yes	0
DOA1	yes-yes	0
NFS1	yes-yes	1
YNL134C	yes-no	0
YGR250C	yes-no	0
GTS1	no-yes	0
ACB1	yes-yes	0
YIL108W	no-yes	0
EGD2	no-yes	0
