# Supplementary material for: Mitochondrial dysfunction rapidly modulates the abundance and thermal stability of cellular proteins
Source: Life Sci Alliance. 2023 Mar 20;6(6):e202201805. doi: 10.26508/lsa.202201805 (PMC10027898; doi:10.26508/lsa.202201805)
Supplement: Supplementary file 6 [file LSA-2022-01805_TableS5.xlsx]

## Sheet: Table legend
Table S5. List of proteins which do not considerably change in their abundance but in their stability, related to Figure S9
gene id	identified protein
Class	Classification of protein regulation: first characterization corresponding to abundance changes, second to stability changes (clogger vs control)

## Sheet: TableS5_Regulatory_classes
gene name	Class
TAL1	no-yes
YIP3	no-yes
LYS12	no-yes
YMR099C	no-yes
RPL11A|RPL11B	no-yes
VMA4	no-yes
TUB2	no-yes
SEC27	no-yes
MLC1	no-yes
TYS1	no-yes
YFR006W	no-yes
CLU1	no-yes
RTN1	no-yes
CAT2	no-yes
AAT2	no-yes
ERG3	no-yes
PGI1	no-yes
GLC7	no-yes
LAP3	no-yes
YBL036C	no-yes
PIL1	no-yes
RPO26	no-yes
RPS13	no-yes
THS1	no-yes
TRP2	no-yes
HNT1	no-yes
CPS1	no-yes
CBR1	no-yes
RPS15	no-yes
SSZ1	no-yes
ADH6	no-yes
URA4	no-yes
AAP1	no-yes
MLS1	no-yes
SAR1	no-yes
WRS1	no-yes
RPS1A	no-yes
GNP1	no-yes
SDS22	no-yes
ISN1	no-yes
YMR027W	no-yes
PYC1	no-yes
TIF11	no-yes
RHO1	no-yes
AIM6	no-yes
ERP1	no-yes
ARG7	no-yes
ICL1	no-yes
SUI3	no-yes
FUN12	no-yes
DPS1	no-yes
LSP1	no-yes
AIP1	no-yes
CAR1	no-yes
PUT2	no-yes
POB3	no-yes
CHC1	no-yes
DUT1	no-yes
TIF1	no-yes
PAA1	no-yes
RSP5	no-yes
PRO2	no-yes
CLC1	no-yes
SUI2	no-yes
PDC1	no-yes
GDH2	no-yes
CDC19	no-yes
SFH5	no-yes
HHF1	no-yes
VMA10	no-yes
RPL20A|RPL20B	no-yes
IFA38	no-yes
FSH1	no-yes
TOM1	no-yes
ECM33	no-yes
RPL24A	no-yes
PDX3	no-yes
SER33	no-yes
TRR1	no-yes
FBP1	no-yes
EMG1	no-yes
RTG2	no-yes
VPH1	no-yes
SAC6	no-yes
RSC8	no-yes
SSA2	no-yes
FAA1	no-yes
ARO3	no-yes
TEF1	no-yes
URA6	no-yes
TDH3	no-yes
HYP2	no-yes
BBC1	no-yes
RPL42A|RPL42B	no-yes
FUR1	no-yes
NIF3	no-yes
SEC24	no-yes
OXP1	no-yes
TMT1	no-yes
YNL247W	no-yes
ZUO1	no-yes
NAT1	no-yes
ARA1	no-yes
RNR2	no-yes
ERG20	no-yes
RLI1	no-yes
THO1	no-yes
DED1	no-yes
ACS2	no-yes
NPT1	no-yes
HEM13	no-yes
PDH1	no-yes
SEC26	no-yes
TIF5	no-yes
ADE16	no-yes
GFA1	no-yes
FBA1	no-yes
FAA2	no-yes
MCR1	no-yes
ADE13	no-yes
RBK1	no-yes
ERV25	no-yes
RNR4	no-yes
ISD11	no-yes
CMD1	no-yes
RPL16B	no-yes
ALO1	no-yes
CAM1	no-yes
ARO9	no-yes
HMF1	no-yes
TIF3	no-yes
GPH1	no-yes
BDH1	no-yes
MES1	no-yes
ACC1	no-yes
PUB1	no-yes
HHT1	no-yes
YPL225W	no-yes
SFM1	no-yes
REE1	no-yes
GAS3	no-yes
PRX1	no-yes
PUF6	no-yes
MDH3	no-yes
SHB17	no-yes
ARO2	no-yes
ARC35	no-yes
RPL9B	no-yes
GSH2	no-yes
ERG13	no-yes
CCT6	no-yes
ADH3	no-yes
MET13	no-yes
ALD2	no-yes
BCY1	no-yes
SHM2	no-yes
ELP2	no-yes
DET1	no-yes
SRM1	no-yes
STT3	no-yes
YDR341C	no-yes
APE1	no-yes
HCR1	no-yes
IDI1	no-yes
YMR226C	no-yes
SUP35	no-yes
VPS1	no-yes
CCT5	no-yes
RPP0	no-yes
TUP1	no-yes
APL4	no-yes
FPR3	no-yes
LEU4	no-yes
CCT3	no-yes
SUP45	no-yes
ILV5	no-yes
SEC23	no-yes
YBL055C	no-yes
SCW4	no-yes
VMA5	no-yes
SPT5	no-yes
FRS1	no-yes
GPD1	no-yes
YPT6	no-yes
SOL3	no-yes
GLN4	no-yes
YRA1	no-yes
CDC12	no-yes
VTC2	no-yes
ARP2	no-yes
STE23	no-yes
VPS21	no-yes
PTC2	no-yes
TCB1	no-yes
FRA1	no-yes
OYE2	no-yes
SFC1	no-yes
RVB2	no-yes
CDC33	no-yes
ABP1	no-yes
ERG12	no-yes
HXK2	no-yes
LEU1	no-yes
ERG1	no-yes
PBI2	no-yes
NPL3	no-yes
HTA1|HTA2	no-yes
CAF16	no-yes
SEC4	no-yes
ARC1	no-yes
LYS9	no-yes
IPP1	no-yes
NEW1	no-yes
YNL010W	no-yes
SEC21	no-yes
URA2	no-yes
RPS24A|RPS24B	no-yes
RPL10	no-yes
SHM1	no-yes
CCT7	no-yes
YRO2	no-yes
RET2	no-yes
YPR1	no-yes
CWP1	no-yes
THR4	no-yes
SPT6	no-yes
GIS2	no-yes
TDA3	no-yes
CCT4	no-yes
SLA1	no-yes
RAS2	no-yes
PMA1	no-yes
CAP1	no-yes
SPT16	no-yes
CNB1	no-yes
SEC61	no-yes
HRI1	no-yes
FMP27	no-yes
CDC10	no-yes
CKA1	no-yes
KAP123	no-yes
DUG1	no-yes
SEC14	no-yes
SXM1	no-yes
BNA1	no-yes
RPS23A|RPS23B	no-yes
RPG1	no-yes
HOM6	no-yes
LYS20	no-yes
LYS1	no-yes
UBC1	no-yes
RVS161	no-yes
PFK2	no-yes
YCF1	no-yes
CAB4	no-yes
CRN1	no-yes
SFA1	no-yes
RPL12A|RPL12B	no-yes
NCE102	no-yes
UGP1	no-yes
GND1	no-yes
XRN1	no-yes
NCL1	no-yes
MMF1	no-yes
CRH1	no-yes
VAS1	no-yes
COP1	no-yes
CTR9	no-yes
QRI1	no-yes
RPL19A|RPL19B	no-yes
SES1	no-yes
MNN2	no-yes
PFK1	no-yes
CHO2	no-yes
RPO21	no-yes
DOP1	no-yes
PRT1	no-yes
NMA111	no-yes
NUP133	no-yes
AIM29	no-yes
VPS13	no-yes
PRM15	no-yes
ERV29	no-yes
MEF1	no-yes
TRP3	no-yes
CDC3	no-yes
YDL086W	no-yes
LAP2	no-yes
YPT1	no-yes
ALD6	no-yes
CYM1	no-yes
YAT2	no-yes
MSS116	no-yes
RRP5	no-yes
YOL057W	no-yes
SEC63	no-yes
VAC8	no-yes
DPH5	no-yes
QNS1	no-yes
SEC18	no-yes
POM152	no-yes
KTR3	no-yes
NOP1	no-yes
CCT8	no-yes
GLR1	no-yes
SEC31	no-yes
SOD1	no-yes
TRP5	no-yes
NCP1	no-yes
GUS1	no-yes
APE4	no-yes
COF1	no-yes
GTS1	no-yes
YIL108W	no-yes
EGD2	no-yes
